# Supplementary material for: 1,1′-[o-Phenyl­enebis(nitrilo­methyl­idyne)]di-2-naphthol ethanol hemisolvate
Source: Acta Crystallogr Sect E Struct Rep Online. 2008 Jul 19;64(Pt 8):o1520. doi: 10.1107/S1600536808021740 (PMC2962146; doi:10.1107/S1600536808021740)
Supplement: Supplementary file 1 [file e-64-o1520-sup1.cif]

##############################################################################
###                                                                        ###
###        Electronic paper (Acta Crystallographica Section E)             ###
###                                                                        ###
##############################################################################
#                                                                            #
# This CIF contains the data in a paper accepted for publication in Acta     #
# Crystallographica Section E. It conforms to the requirements of Notes      #
# for Authors for Section E, and has been peer reviewed under the auspices   #
# of the IUCr Commission on Journals.                                        #
#                                                                            #
# Full details of the Crystallographic Information File format               #
# are given in the paper "The Crystallographic Information File (CIF):       #
# a New Standard Archive File for Crystallography" by S. R. Hall, F. H.      #
# Allen and I. D. Brown [Acta Cryst. (1991), A47, 655-685].                  #
#                                                                            #
# The current version of the core CIF dictionary is obtainable from          #
# ftp://ftp.iucr.org/pub/cif_core.dic. The current version number is 2.4.    #
#                                                                            #
# Software is freely available for graphical display of the structure(s) in  #
# this CIF.  For information consult the CIF home page http://www.iucr.org/  #
# cif/home.html                                                              #
#                                                                            #
# This file may be used for bona fide research purposes within the           #
# scientific community so long as proper attribution is given to the journal # 
# article from which it was obtained.                                        #
#                                                                            #
##############################################################################
                                             
data_I
_audit_creation_method     SHELXL-97
_chemical_name_systematic
;
1,1'-[o-Phenylenebis(nitrilomethylidyne)]di-2-naphthol ethanol hemisolvate
;
_chemical_name_common     ?
_chemical_formula_moiety     'C28 H20 N2 O2, 0.5(C2 H6 O)'
_chemical_formula_sum     'C29 H23 N2 O2.5'
_chemical_formula_iupac     'C28 H20 N2 O2, 0.5(C2 H6 O)'
_chemical_formula_weight     439.50
_chemical_melting_point     ?
_symmetry_cell_setting     orthorhombic
_symmetry_space_group_name_H-M     'P n a 21'
loop_
    _symmetry_equiv_pos_as_xyz
    'x, y, z'
    '-x, -y, z+1/2'
    'x+1/2, -y+1/2, z'
    '-x+1/2, y+1/2, z+1/2'
_cell_length_a     19.956(2)
_cell_length_b     12.4742(13)
_cell_length_c     18.189(2)
_cell_angle_alpha     90.00
_cell_angle_beta     90.00
_cell_angle_gamma     90.00
_cell_volume     4527.9(8)
_cell_formula_units_Z     8
_cell_measurement_reflns_used     1646
_cell_measurement_theta_min     2.849
_cell_measurement_theta_max     28.118
_cell_measurement_temperature     298(2)
_exptl_crystal_description     block
_exptl_crystal_colour     yellow
_exptl_crystal_size_max     0.20
_exptl_crystal_size_mid     0.18
_exptl_crystal_size_min     0.07
_exptl_crystal_density_diffrn     1.289
_exptl_crystal_density_meas     ?
_exptl_crystal_density_method     'not measured'
_exptl_crystal_F_000     1848
_exptl_absorpt_coefficient_mu     0.083
_exptl_absorpt_correction_type     multi-scan
_exptl_absorpt_process_details     '(SADABS; Sheldrick, 1996)'
_exptl_absorpt_correction_T_min     0.9836
_exptl_absorpt_correction_T_max     0.9942
_exptl_special_details
;
;
_diffrn_ambient_temperature     298(2)
_diffrn_radiation_type     MoK\a
_diffrn_radiation_wavelength     0.71073
_diffrn_radiation_source     'fine-focus sealed tube'
_diffrn_radiation_monochromator     graphite
_diffrn_measurement_device_type     'Bruker SMART CCD area-detector'
_diffrn_measurement_method     '\f and \w'
_diffrn_detector_area_resol_mean     ?
_diffrn_reflns_number     21755
_diffrn_reflns_av_R_equivalents     0.1760
_diffrn_reflns_av_sigmaI/netI     0.1498
_diffrn_reflns_theta_min     1.93
_diffrn_reflns_theta_max     25.01
_diffrn_reflns_theta_full     25.01
_diffrn_measured_fraction_theta_max     0.970
_diffrn_measured_fraction_theta_full     0.970
_diffrn_reflns_limit_h_min     -19
_diffrn_reflns_limit_h_max     23
_diffrn_reflns_limit_k_min     -14
_diffrn_reflns_limit_k_max     14
_diffrn_reflns_limit_l_min     -21
_diffrn_reflns_limit_l_max     21
_diffrn_standards_number     ?
_diffrn_standards_interval_count     ?
_diffrn_standards_interval_time     ?
_diffrn_standards_decay_%     ?
_refine_special_details
;
Refinement of <i>F</i>^2^ against ALL reflections. The weighted <i>R</i>-factor
<i>wR</i> and goodness of fit <i>S</i> are based on <i>F</i>^2^, conventional
<i>R</i>-factors <i>R</i> are based on <i>F</i>, with <i>F</i> set to zero for
negative <i>F</i>^2^. The threshold expression of <i>F</i>^2^ >
\s(<i>F</i>^2^) is used only for calculating <i>R</i>-factors(gt) <i>etc</i>.
and is not relevant to the choice of reflections for refinement.
<i>R</i>-factors based on <i>F</i>^2^ are statistically about twice as large
as those based on <i>F</i>, and <i>R</i>- factors based on ALL data will be
even larger.
;
_reflns_number_total     4002
_reflns_number_gt     1545
_reflns_threshold_expression     I>2\s(I)
_refine_ls_structure_factor_coef     Fsqd
_refine_ls_matrix_type     full
_refine_ls_R_factor_all     0.2266
_refine_ls_R_factor_gt     0.0937
_refine_ls_wR_factor_gt     0.0948
_refine_ls_wR_factor_ref     0.1211
_refine_ls_goodness_of_fit_ref     1.055
_refine_ls_restrained_S_all     1.054
_refine_ls_number_reflns     4002
_refine_ls_number_parameters     605
_refine_ls_number_restraints     1
_refine_ls_hydrogen_treatment     constr
_refine_ls_weighting_scheme     calc
_refine_ls_weighting_details
                  'calc w=1/[\s^2^(Fo^2^)+(0.026P)^2^] where P=(Fo^2^+2Fc^2^)/3'
_atom_sites_solution_hydrogens     geom
_atom_sites_solution_primary     direct
_atom_sites_solution_secondary     difmap
_refine_ls_shift/su_max     0.001
_refine_ls_shift/su_mean     0.000
_refine_diff_density_max     0.148
_refine_diff_density_min     -0.160
_refine_ls_extinction_method     none
_refine_ls_extinction_coef     ?
_refine_ls_abs_structure_details     ?
_refine_ls_abs_structure_Flack     ?
loop_
    _atom_type_symbol
    _atom_type_description
    _atom_type_scat_dispersion_real
    _atom_type_scat_dispersion_imag
    _atom_type_scat_source
    'C' 'C' 0.0033 0.0000
                         'International Tables Vol C Tables 4.2.6.8 and 6.1.1.4'
    'H' 'H' 0.0000 0.0000
                         'International Tables Vol C Tables 4.2.6.8 and 6.1.1.4'
    'N' 'N' 0.0061 0.0000
                         'International Tables Vol C Tables 4.2.6.8 and 6.1.1.4'
    'O' 'O' 0.0106 0.0000
                         'International Tables Vol C Tables 4.2.6.8 and 6.1.1.4'
_computing_data_collection     'SMART (Siemens, 1996)'
_computing_cell_refinement     'SAINT (Siemens, 1996)'
_computing_data_reduction     'SAINT (Siemens, 1996)'
_computing_structure_solution     'SHELXS97 (Sheldrick, 2008)'
_computing_structure_refinement     'SHELXL97 (Sheldrick, 2008)'
_computing_molecular_graphics     'SHELXTL (Sheldrick, 2008)'
_computing_publication_material     'SHELXTL (Sheldrick, 2008)'
loop_
    _atom_site_type_symbol
    _atom_site_label
    _atom_site_fract_x
    _atom_site_fract_y
    _atom_site_fract_z
    _atom_site_U_iso_or_equiv
    _atom_site_adp_type
    _atom_site_calc_flag
    _atom_site_refinement_flags
    _atom_site_occupancy
    _atom_site_disorder_assembly
    _atom_site_disorder_group
    N N1 0.4622(4) 0.4463(5) 0.2203(4) 0.061(2) Uani d . 1 . .
    N N2 0.5628(4) 0.3113(6) 0.1967(4) 0.065(2) Uani d . 1 . .
    N N3 0.2294(4) 0.5681(6) 0.1085(4) 0.061(2) Uani d . 1 . .
    N N4 0.1288(4) 0.7009(6) 0.1347(5) 0.069(2) Uani d . 1 . .
    O O1 0.5069(4) 0.5421(5) 0.1076(4) 0.087(2) Uani d . 1 . .
    H H1 0.5021 0.4946 0.1383 0.130 Uiso calc R 1 . .
    O O2 0.6557(3) 0.4250(5) 0.1367(4) 0.088(2) Uani d . 1 . .
    H H2 0.6266 0.4091 0.1666 0.132 Uiso calc R 1 . .
    O O3 0.1832(4) 0.4657(5) 0.2186(4) 0.090(2) Uani d . 1 . .
    H H3 0.1863 0.5130 0.1876 0.136 Uiso calc R 1 . .
    O O4 0.0335(4) 0.5789(5) 0.1839(4) 0.090(3) Uani d . 1 . .
    H H4 0.0640 0.5976 0.1565 0.136 Uiso calc R 1 . .
    O O5 0.1992(5) 0.5525(9) 0.3589(5) 0.175(5) Uani d . 1 . .
    H H5 0.1973 0.5175 0.3208 0.263 Uiso calc R 1 . .
    C C1 0.4667(5) 0.3606(7) 0.2677(5) 0.058(3) Uani d . 1 . .
    C C2 0.5175(6) 0.2856(7) 0.2548(5) 0.065(3) Uani d . 1 . .
    C C3 0.5266(6) 0.1963(8) 0.2979(6) 0.081(3) Uani d . 1 . .
    H H3A 0.5622 0.1499 0.2890 0.097 Uiso calc R 1 . .
    C C4 0.4820(6) 0.1766(8) 0.3547(6) 0.083(3) Uani d . 1 . .
    H H4A 0.4862 0.1145 0.3826 0.100 Uiso calc R 1 . .
    C C5 0.4317(6) 0.2479(8) 0.3701(6) 0.085(4) Uani d . 1 . .
    H H5A 0.4033 0.2357 0.4098 0.102 Uiso calc R 1 . .
    C C6 0.4232(6) 0.3379(8) 0.3269(5) 0.075(3) Uani d . 1 . .
    H H6 0.3881 0.3845 0.3370 0.090 Uiso calc R 1 . .
    C C7 0.4192(5) 0.5246(7) 0.2259(5) 0.058(3) Uani d . 1 . .
    H H7 0.3892 0.5234 0.2650 0.070 Uiso calc R 1 . .
    C C8 0.4156(6) 0.6088(8) 0.1773(6) 0.061(3) Uani d . 1 . .
    C C9 0.4628(6) 0.6155(8) 0.1181(7) 0.069(3) Uani d . 1 . .
    C C10 0.4633(6) 0.7026(9) 0.0693(6) 0.081(3) Uani d . 1 . .
    H H10 0.4929 0.7036 0.0299 0.097 Uiso calc R 1 . .
    C C11 0.4208(7) 0.7840(9) 0.0800(7) 0.085(4) Uani d . 1 . .
    H H11 0.4235 0.8436 0.0493 0.102 Uiso calc R 1 . .
    C C12 0.3710(6) 0.7826(8) 0.1374(6) 0.070(3) Uani d . 1 . .
    C C13 0.3675(5) 0.6957(8) 0.1864(6) 0.059(3) Uani d . 1 . .
    C C14 0.3169(6) 0.6970(9) 0.2400(5) 0.067(3) Uani d . 1 . .
    H H14 0.3126 0.6395 0.2723 0.081 Uiso calc R 1 . .
    C C15 0.2741(6) 0.7811(9) 0.2454(6) 0.082(4) Uani d . 1 . .
    H H15 0.2405 0.7791 0.2809 0.099 Uiso calc R 1 . .
    C C16 0.2785(6) 0.8696(9) 0.2000(7) 0.087(4) Uani d . 1 . .
    H H16 0.2497 0.9277 0.2056 0.104 Uiso calc R 1 . .
    C C17 0.3271(6) 0.8687(9) 0.1464(6) 0.082(4) Uani d . 1 . .
    H H17 0.3308 0.9274 0.1151 0.098 Uiso calc R 1 . .
    C C18 0.5801(5) 0.2358(8) 0.1518(5) 0.057(3) Uani d . 1 . .
    H H18 0.5614 0.1680 0.1578 0.069 Uiso calc R 1 . .
    C C19 0.6269(5) 0.2526(7) 0.0933(5) 0.053(3) Uani d . 1 . .
    C C20 0.6634(6) 0.3443(8) 0.0881(6) 0.070(3) Uani d . 1 . .
    C C21 0.7127(6) 0.3604(10) 0.0342(7) 0.090(4) Uani d . 1 . .
    H H21 0.7369 0.4242 0.0329 0.108 Uiso calc R 1 . .
    C C22 0.7249(7) 0.2819(12) -0.0164(7) 0.097(4) Uani d . 1 . .
    H H22 0.7582 0.2917 -0.0516 0.116 Uiso calc R 1 . .
    C C23 0.6875(6) 0.1859(11) -0.0156(6) 0.079(3) Uani d . 1 . .
    C C24 0.6383(6) 0.1729(8) 0.0383(6) 0.064(3) Uani d . 1 . .
    C C25 0.6016(6) 0.0770(9) 0.0364(5) 0.077(3) Uani d . 1 . .
    H H25 0.5687 0.0650 0.0717 0.093 Uiso calc R 1 . .
    C C26 0.6131(7) 0.0004(9) -0.0165(7) 0.091(4) Uani d . 1 . .
    H H26 0.5871 -0.0615 -0.0167 0.109 Uiso calc R 1 . .
    C C27 0.6626(8) 0.0126(11) -0.0696(7) 0.112(5) Uani d . 1 . .
    H H27 0.6701 -0.0399 -0.1050 0.134 Uiso calc R 1 . .
    C C28 0.6992(8) 0.1034(12) -0.0680(6) 0.104(5) Uani d . 1 . .
    H H28 0.7333 0.1124 -0.1022 0.125 Uiso calc R 1 . .
    C C29 0.2245(6) 0.6585(8) 0.0626(5) 0.061(3) Uani d . 1 . .
    C C30 0.1732(6) 0.7312(8) 0.0783(6) 0.061(3) Uani d . 1 . .
    C C31 0.1655(6) 0.8246(8) 0.0391(5) 0.073(3) Uani d . 1 . .
    H H31 0.1312 0.8723 0.0503 0.087 Uiso calc R 1 . .
    C C32 0.2102(7) 0.8460(9) -0.0176(7) 0.092(4) Uani d . 1 . .
    H H32 0.2059 0.9091 -0.0445 0.111 Uiso calc R 1 . .
    C C33 0.2607(8) 0.7748(11) -0.0346(6) 0.099(5) Uani d . 1 . .
    H H33 0.2894 0.7896 -0.0735 0.119 Uiso calc R 1 . .
    C C34 0.2692(6) 0.6825(10) 0.0052(6) 0.084(4) Uani d . 1 . .
    H H34 0.3043 0.6361 -0.0057 0.101 Uiso calc R 1 . .
    C C35 0.2738(6) 0.4901(9) 0.1006(5) 0.070(3) Uani d . 1 . .
    H H35 0.3048 0.4940 0.0625 0.085 Uiso calc R 1 . .
    C C36 0.2755(5) 0.4010(10) 0.1486(6) 0.065(3) Uani d . 1 . .
    C C37 0.2286(6) 0.3932(9) 0.2067(6) 0.070(3) Uani d . 1 . .
    C C38 0.2295(7) 0.3021(11) 0.2539(6) 0.095(4) Uani d . 1 . .
    H H38 0.1984 0.2963 0.2918 0.114 Uiso calc R 1 . .
    C C39 0.2755(7) 0.2246(10) 0.2437(7) 0.096(4) Uani d . 1 . .
    H H39 0.2760 0.1669 0.2760 0.115 Uiso calc R 1 . .
    C C40 0.3226(6) 0.2265(11) 0.1868(7) 0.082(3) Uani d . 1 . .
    C C41 0.3239(6) 0.3154(10) 0.1385(6) 0.070(3) Uani d . 1 . .
    C C42 0.3731(7) 0.3146(9) 0.0840(7) 0.090(4) Uani d . 1 . .
    H H42 0.3755 0.3720 0.0515 0.107 Uiso calc R 1 . .
    C C43 0.4186(6) 0.2309(11) 0.0766(9) 0.108(5) Uani d . 1 . .
    H H43 0.4513 0.2328 0.0403 0.130 Uiso calc R 1 . .
    C C44 0.4144(7) 0.1455(12) 0.1239(9) 0.110(5) Uani d . 1 . .
    H H44 0.4440 0.0884 0.1188 0.132 Uiso calc R 1 . .
    C C45 0.3684(7) 0.1434(11) 0.1771(8) 0.100(5) Uani d . 1 . .
    H H45 0.3668 0.0848 0.2087 0.120 Uiso calc R 1 . .
    C C46 0.1101(5) 0.7724(7) 0.1818(5) 0.062(3) Uani d . 1 . .
    H H46 0.1284 0.8409 0.1790 0.074 Uiso calc R 1 . .
    C C47 0.0611(6) 0.7490(8) 0.2394(5) 0.066(3) Uani d . 1 . .
    C C48 0.0233(6) 0.6535(10) 0.2340(6) 0.072(3) Uani d . 1 . .
    C C49 -0.0279(6) 0.6367(9) 0.2871(8) 0.089(4) Uani d . 1 . .
    H H49 -0.0544 0.5755 0.2842 0.107 Uiso calc R 1 . .
    C C50 -0.0385(7) 0.7058(12) 0.3396(6) 0.104(5) Uani d . 1 . .
    H H50 -0.0734 0.6908 0.3718 0.124 Uiso calc R 1 . .
    C C51 -0.0030(8) 0.7987(10) 0.3522(7) 0.095(4) Uani d . 1 . .
    C C52 0.0501(6) 0.8240(9) 0.2981(6) 0.076(3) Uani d . 1 . .
    C C53 0.0881(6) 0.9171(10) 0.3089(6) 0.084(4) Uani d . 1 . .
    H H53 0.1216 0.9349 0.2755 0.101 Uiso calc R 1 . .
    C C54 0.0765(8) 0.9826(9) 0.3685(8) 0.132(6) Uani d . 1 . .
    H H54 0.1031 1.0429 0.3757 0.159 Uiso calc R 1 . .
    C C55 0.0237(10) 0.9590(13) 0.4198(7) 0.134(7) Uani d . 1 . .
    H H55 0.0144 1.0041 0.4592 0.161 Uiso calc R 1 . .
    C C56 -0.0111(9) 0.8695(13) 0.4085(8) 0.124(6) Uani d . 1 . .
    H H56 -0.0445 0.8538 0.4425 0.148 Uiso calc R 1 . .
    C C57 0.1328(10) 0.5731(16) 0.3850(11) 0.188(8) Uani d . 1 . .
    H H57A 0.1299 0.6484 0.3977 0.226 Uiso calc R 1 . .
    H H57B 0.1020 0.5608 0.3446 0.226 Uiso calc R 1 . .
    C C58 0.1125(10) 0.5189(14) 0.4398(11) 0.220(9) Uani d . 1 . .
    H H58A 0.1198 0.4440 0.4307 0.329 Uiso calc R 1 . .
    H H58B 0.0656 0.5317 0.4473 0.329 Uiso calc R 1 . .
    H H58C 0.1369 0.5402 0.4830 0.329 Uiso calc R 1 . .
loop_
    _atom_site_aniso_label
    _atom_site_aniso_U_11
    _atom_site_aniso_U_22
    _atom_site_aniso_U_33
    _atom_site_aniso_U_12
    _atom_site_aniso_U_13
    _atom_site_aniso_U_23
    N1 0.086(7) 0.021(4) 0.074(5) 0.002(4) -0.003(5) 0.004(4)
    N2 0.056(6) 0.066(5) 0.073(6) 0.002(5) 0.004(5) -0.008(5)
    N3 0.061(6) 0.059(5) 0.062(5) -0.004(5) -0.003(5) -0.008(5)
    N4 0.069(7) 0.068(5) 0.070(6) -0.007(5) 0.004(6) 0.000(5)
    O1 0.095(6) 0.086(5) 0.079(5) 0.006(5) 0.019(5) 0.007(4)
    O2 0.068(6) 0.073(4) 0.123(6) -0.013(4) 0.019(5) 0.005(5)
    O3 0.087(6) 0.113(5) 0.070(5) 0.013(5) 0.007(5) 0.010(4)
    O4 0.095(7) 0.083(5) 0.093(5) -0.020(5) 0.004(5) -0.003(5)
    O5 0.127(9) 0.277(13) 0.122(8) -0.038(10) 0.012(8) -0.059(8)
    C1 0.059(8) 0.043(6) 0.073(7) -0.003(6) 0.007(6) -0.020(6)
    C2 0.079(9) 0.050(6) 0.065(7) -0.017(6) 0.007(7) 0.007(6)
    C3 0.072(9) 0.075(8) 0.096(9) 0.012(7) 0.012(8) 0.010(7)
    C4 0.081(9) 0.088(8) 0.081(8) 0.011(7) 0.016(7) 0.030(7)
    C5 0.093(10) 0.093(9) 0.070(8) 0.011(7) 0.036(7) 0.013(7)
    C6 0.085(9) 0.078(8) 0.063(7) 0.011(7) 0.013(7) -0.002(6)
    C7 0.076(8) 0.041(5) 0.058(6) -0.012(6) 0.000(6) -0.004(5)
    C8 0.066(9) 0.057(7) 0.060(7) -0.013(6) 0.002(7) -0.009(6)
    C9 0.074(10) 0.057(7) 0.077(8) 0.003(7) -0.016(8) -0.014(7)
    C10 0.083(11) 0.081(8) 0.077(8) 0.000(8) 0.004(7) 0.002(7)
    C11 0.094(11) 0.086(9) 0.075(9) -0.015(8) -0.007(8) 0.013(7)
    C12 0.064(9) 0.073(7) 0.072(8) -0.001(7) -0.022(7) -0.011(7)
    C13 0.065(8) 0.057(6) 0.054(6) -0.007(6) -0.022(7) -0.004(6)
    C14 0.061(8) 0.076(7) 0.066(7) 0.001(7) -0.006(7) -0.015(6)
    C15 0.068(10) 0.084(8) 0.094(9) -0.001(8) -0.013(7) -0.025(8)
    C16 0.080(10) 0.070(8) 0.110(10) 0.011(7) -0.021(9) -0.020(8)
    C17 0.079(10) 0.083(8) 0.082(9) -0.001(8) -0.014(8) 0.007(7)
    C18 0.047(7) 0.062(6) 0.062(7) -0.007(6) -0.002(6) 0.021(6)
    C19 0.062(8) 0.032(5) 0.066(7) 0.014(5) 0.005(6) 0.007(5)
    C20 0.074(9) 0.044(6) 0.091(8) 0.009(6) 0.008(7) 0.006(6)
    C21 0.075(10) 0.088(9) 0.107(10) -0.007(8) 0.024(8) 0.031(8)
    C22 0.090(11) 0.109(11) 0.091(10) 0.010(9) 0.019(9) 0.037(8)
    C23 0.075(9) 0.109(10) 0.053(7) 0.023(8) 0.016(7) 0.028(7)
    C24 0.064(8) 0.050(6) 0.077(8) 0.008(6) -0.009(7) 0.021(6)
    C25 0.098(10) 0.083(8) 0.050(6) 0.041(7) -0.010(6) -0.004(6)
    C26 0.104(11) 0.094(9) 0.074(8) 0.008(8) -0.025(8) 0.000(8)
    C27 0.153(17) 0.113(11) 0.069(9) 0.035(11) -0.011(10) -0.013(9)
    C28 0.129(14) 0.130(11) 0.052(7) 0.044(11) 0.015(8) 0.001(9)
    C29 0.076(9) 0.058(6) 0.050(6) -0.009(6) -0.011(6) -0.013(6)
    C30 0.070(9) 0.058(7) 0.053(7) -0.009(6) -0.004(6) -0.009(6)
    C31 0.091(10) 0.074(7) 0.053(6) -0.015(6) 0.002(7) 0.009(6)
    C32 0.125(12) 0.080(9) 0.072(8) -0.024(9) -0.020(9) -0.005(7)
    C33 0.135(15) 0.099(10) 0.064(8) -0.042(10) 0.003(8) 0.001(8)
    C34 0.083(10) 0.105(10) 0.065(7) -0.024(8) 0.021(7) -0.012(7)
    C35 0.070(9) 0.085(7) 0.057(7) -0.018(7) 0.004(6) -0.021(6)
    C36 0.030(7) 0.098(9) 0.066(8) -0.002(7) 0.003(6) -0.013(7)
    C37 0.046(8) 0.098(9) 0.067(8) 0.006(7) -0.015(7) -0.005(7)
    C38 0.096(12) 0.126(10) 0.062(8) 0.000(9) -0.013(8) 0.029(8)
    C39 0.087(11) 0.108(10) 0.091(10) 0.000(9) -0.020(9) 0.019(8)
    C40 0.067(10) 0.093(9) 0.085(9) 0.000(8) -0.007(8) -0.011(8)
    C41 0.045(8) 0.095(9) 0.069(8) -0.009(7) 0.002(7) -0.012(7)
    C42 0.085(10) 0.079(8) 0.105(10) -0.007(8) -0.005(9) -0.013(7)
    C43 0.068(11) 0.093(10) 0.163(13) 0.009(9) 0.000(9) -0.017(10)
    C44 0.072(12) 0.096(11) 0.161(15) 0.010(9) -0.014(11) -0.032(11)
    C45 0.081(12) 0.089(9) 0.130(14) -0.009(9) -0.014(10) -0.006(9)
    C46 0.061(8) 0.062(6) 0.063(7) -0.005(6) -0.010(6) 0.012(6)
    C47 0.061(8) 0.076(7) 0.060(7) 0.005(7) -0.009(6) 0.012(6)
    C48 0.060(9) 0.093(9) 0.063(7) 0.002(8) -0.002(7) 0.031(7)
    C49 0.064(9) 0.098(9) 0.105(10) 0.006(7) -0.008(9) 0.028(8)
    C50 0.118(13) 0.123(12) 0.070(9) 0.050(11) 0.026(9) 0.015(9)
    C51 0.138(14) 0.078(10) 0.070(9) 0.051(9) -0.003(10) 0.004(8)
    C52 0.087(10) 0.084(9) 0.056(7) 0.026(8) 0.000(7) 0.013(7)
    C53 0.098(11) 0.085(8) 0.069(8) 0.028(8) -0.012(7) -0.007(7)
    C54 0.198(18) 0.112(11) 0.087(9) 0.065(11) -0.040(11) -0.025(9)
    C55 0.21(2) 0.130(13) 0.060(9) 0.080(14) 0.012(11) -0.013(10)
    C56 0.176(18) 0.116(11) 0.078(10) 0.077(12) 0.017(10) 0.023(10)
    C57 0.17(2) 0.26(2) 0.134(17) 0.003(19) -0.054(16) 0.041(15)
    C58 0.24(2) 0.26(2) 0.157(17) -0.066(17) -0.024(17) 0.073(14)
_geom_special_details
;
All e.s.d.'s (except the e.s.d. in the dihedral angle between two l.s. planes)
are estimated using the full covariance matrix. The cell e.s.d.'s are taken
into account individually in the estimation of e.s.d.'s in distances, angles
and torsion angles; correlations between e.s.d.'s in cell parameters are only
used when they are defined by crystal symmetry. An approximate (isotropic)
treatment of cell e.s.d.'s is used for estimating e.s.d.'s involving l.s.
planes.
;
loop_
    _geom_bond_atom_site_label_1
    _geom_bond_atom_site_label_2
    _geom_bond_site_symmetry_2
    _geom_bond_distance
    _geom_bond_publ_flag
    N1 C7 . 1.304(9) ?
    N1 C1 . 1.376(10) ?
    N2 C18 . 1.294(10) ?
    N2 C2 . 1.426(10) ?
    N3 C35 . 1.324(11) ?
    N3 C29 . 1.406(10) ?
    N4 C46 . 1.292(10) ?
    N4 C30 . 1.408(11) ?
    O1 C9 . 1.284(11) ?
    O1 H1 . 0.8200 ?
    O2 C20 . 1.348(10) ?
    O2 H2 . 0.8200 ?
    O3 C37 . 1.299(10) ?
    O3 H3 . 0.8200 ?
    O4 C48 . 1.319(12) ?
    O4 H4 . 0.8200 ?
    O5 C57 . 1.43(2) ?
    O5 H5 . 0.8200 ?
    C1 C2 . 1.400(12) ?
    C1 C6 . 1.411(12) ?
    C2 C3 . 1.374(12) ?
    C3 C4 . 1.387(13) ?
    C3 H3A . 0.9300 ?
    C4 C5 . 1.369(12) ?
    C4 H4A . 0.9300 ?
    C5 C6 . 1.381(12) ?
    C5 H5A . 0.9300 ?
    C6 H6 . 0.9300 ?
    C7 C8 . 1.374(12) ?
    C7 H7 . 0.9300 ?
    C8 C9 . 1.434(14) ?
    C8 C13 . 1.456(13) ?
    C9 C10 . 1.402(13) ?
    C10 C11 . 1.337(14) ?
    C10 H10 . 0.9300 ?
    C11 C12 . 1.442(14) ?
    C11 H11 . 0.9300 ?
    C12 C17 . 1.396(13) ?
    C12 C13 . 1.405(12) ?
    C13 C14 . 1.405(12) ?
    C14 C15 . 1.357(12) ?
    C14 H14 . 0.9300 ?
    C15 C16 . 1.381(12) ?
    C15 H15 . 0.9300 ?
    C16 C17 . 1.377(14) ?
    C16 H16 . 0.9300 ?
    C17 H17 . 0.9300 ?
    C18 C19 . 1.432(12) ?
    C18 H18 . 0.9300 ?
    C19 C20 . 1.359(12) ?
    C19 C24 . 1.428(12) ?
    C20 C21 . 1.404(13) ?
    C21 C22 . 1.366(14) ?
    C21 H21 . 0.9300 ?
    C22 C23 . 1.411(14) ?
    C22 H22 . 0.9300 ?
    C23 C24 . 1.398(13) ?
    C23 C28 . 1.421(15) ?
    C24 C25 . 1.403(13) ?
    C25 C26 . 1.377(13) ?
    C25 H25 . 0.9300 ?
    C26 C27 . 1.389(16) ?
    C26 H26 . 0.9300 ?
    C27 C28 . 1.349(15) ?
    C27 H27 . 0.9300 ?
    C28 H28 . 0.9300 ?
    C29 C30 . 1.398(12) ?
    C29 C34 . 1.405(13) ?
    C30 C31 . 1.374(12) ?
    C31 C32 . 1.389(14) ?
    C31 H31 . 0.9300 ?
    C32 C33 . 1.378(14) ?
    C32 H32 . 0.9300 ?
    C33 C34 . 1.370(14) ?
    C33 H33 . 0.9300 ?
    C34 H34 . 0.9300 ?
    C35 C36 . 1.414(13) ?
    C35 H35 . 0.9300 ?
    C36 C37 . 1.415(13) ?
    C36 C41 . 1.452(14) ?
    C37 C38 . 1.424(12) ?
    C38 C39 . 1.347(14) ?
    C38 H38 . 0.9300 ?
    C39 C40 . 1.397(14) ?
    C39 H39 . 0.9300 ?
    C40 C45 . 1.392(15) ?
    C40 C41 . 1.415(14) ?
    C41 C42 . 1.394(13) ?
    C42 C43 . 1.390(14) ?
    C42 H42 . 0.9300 ?
    C43 C44 . 1.371(16) ?
    C43 H43 . 0.9300 ?
    C44 C45 . 1.335(16) ?
    C44 H44 . 0.9300 ?
    C45 H45 . 0.9300 ?
    C46 C47 . 1.463(12) ?
    C46 H46 . 0.9300 ?
    C47 C48 . 1.413(13) ?
    C47 C52 . 1.436(13) ?
    C48 C49 . 1.421(14) ?
    C49 C50 . 1.304(13) ?
    C49 H49 . 0.9300 ?
    C50 C51 . 1.377(16) ?
    C50 H50 . 0.9300 ?
    C51 C56 . 1.361(14) ?
    C51 C52 . 1.480(16) ?
    C52 C53 . 1.401(14) ?
    C53 C54 . 1.377(15) ?
    C53 H53 . 0.9300 ?
    C54 C55 . 1.437(18) ?
    C54 H54 . 0.9300 ?
    C55 C56 . 1.332(19) ?
    C55 H55 . 0.9300 ?
    C56 H56 . 0.9300 ?
    C57 C58 . 1.271(18) ?
    C57 H57A . 0.9700 ?
    C57 H57B . 0.9700 ?
    C58 H58A . 0.9600 ?
    C58 H58B . 0.9600 ?
    C58 H58C . 0.9600 ?
loop_
    _geom_contact_atom_site_label_1
    _geom_contact_atom_site_label_2
    _geom_contact_distance
    _geom_contact_site_symmetry_1
    _geom_contact_site_symmetry_2
    _geom_contact_publ_flag
    C8 C35 3.485(16) . . y
    C12 C34 3.387(16) . . y
    C15 C46 3.473(15) . . y
    C1 C54 3.462(17) . 3_565 y
    C7 C52 3.481(15) . 3_565 y
    C9 C47 3.402(16) . 3_565 y
    C13 C49 3.475(16) . 3_565 y
    C19 C37 3.418(15) . 3_555 y
    C26 C29 3.308(17) . 3_555 y
loop_
    _geom_angle_atom_site_label_1
    _geom_angle_atom_site_label_2
    _geom_angle_atom_site_label_3
    _geom_angle_site_symmetry_1
    _geom_angle_site_symmetry_3
    _geom_angle
    _geom_angle_publ_flag
    C7 N1 C1 . . 125.2(9) ?
    C18 N2 C2 . . 118.2(8) ?
    C35 N3 C29 . . 124.9(10) ?
    C46 N4 C30 . . 118.6(9) ?
    C9 O1 H1 . . 109.5 ?
    C20 O2 H2 . . 109.5 ?
    C37 O3 H3 . . 109.5 ?
    C48 O4 H4 . . 109.5 ?
    C57 O5 H5 . . 109.5 ?
    N1 C1 C2 . . 117.5(10) ?
    N1 C1 C6 . . 126.4(10) ?
    C2 C1 C6 . . 116.1(9) ?
    C3 C2 C1 . . 122.8(11) ?
    C3 C2 N2 . . 121.4(11) ?
    C1 C2 N2 . . 115.6(9) ?
    C2 C3 C4 . . 118.9(11) ?
    C2 C3 H3A . . 120.5 ?
    C4 C3 H3A . . 120.5 ?
    C5 C4 C3 . . 120.6(10) ?
    C5 C4 H4A . . 119.7 ?
    C3 C4 H4A . . 119.7 ?
    C4 C5 C6 . . 120.1(10) ?
    C4 C5 H5A . . 120.0 ?
    C6 C5 H5A . . 120.0 ?
    C5 C6 C1 . . 121.5(10) ?
    C5 C6 H6 . . 119.3 ?
    C1 C6 H6 . . 119.3 ?
    N1 C7 C8 . . 123.9(10) ?
    N1 C7 H7 . . 118.0 ?
    C8 C7 H7 . . 118.0 ?
    C7 C8 C9 . . 119.5(11) ?
    C7 C8 C13 . . 122.1(11) ?
    C9 C8 C13 . . 118.3(10) ?
    O1 C9 C10 . . 116.9(12) ?
    O1 C9 C8 . . 121.4(11) ?
    C10 C9 C8 . . 121.7(11) ?
    C11 C10 C9 . . 119.5(12) ?
    C11 C10 H10 . . 120.3 ?
    C9 C10 H10 . . 120.3 ?
    C10 C11 C12 . . 122.2(11) ?
    C10 C11 H11 . . 118.9 ?
    C12 C11 H11 . . 118.9 ?
    C17 C12 C13 . . 119.3(12) ?
    C17 C12 C11 . . 120.5(12) ?
    C13 C12 C11 . . 120.2(11) ?
    C12 C13 C14 . . 117.8(11) ?
    C12 C13 C8 . . 118.1(11) ?
    C14 C13 C8 . . 124.1(10) ?
    C15 C14 C13 . . 120.8(11) ?
    C15 C14 H14 . . 119.6 ?
    C13 C14 H14 . . 119.6 ?
    C14 C15 C16 . . 122.3(12) ?
    C14 C15 H15 . . 118.8 ?
    C16 C15 H15 . . 118.8 ?
    C17 C16 C15 . . 117.5(12) ?
    C17 C16 H16 . . 121.2 ?
    C15 C16 H16 . . 121.2 ?
    C16 C17 C12 . . 122.1(12) ?
    C16 C17 H17 . . 118.9 ?
    C12 C17 H17 . . 118.9 ?
    N2 C18 C19 . . 122.5(9) ?
    N2 C18 H18 . . 118.8 ?
    C19 C18 H18 . . 118.8 ?
    C20 C19 C24 . . 116.9(10) ?
    C20 C19 C18 . . 121.6(10) ?
    C24 C19 C18 . . 121.5(9) ?
    O2 C20 C19 . . 121.5(10) ?
    O2 C20 C21 . . 115.5(11) ?
    C19 C20 C21 . . 123.0(11) ?
    C22 C21 C20 . . 119.5(12) ?
    C22 C21 H21 . . 120.2 ?
    C20 C21 H21 . . 120.2 ?
    C21 C22 C23 . . 120.5(13) ?
    C21 C22 H22 . . 119.8 ?
    C23 C22 H22 . . 119.8 ?
    C24 C23 C22 . . 118.5(12) ?
    C24 C23 C28 . . 120.1(13) ?
    C22 C23 C28 . . 121.4(13) ?
    C23 C24 C25 . . 116.6(11) ?
    C23 C24 C19 . . 121.5(11) ?
    C25 C24 C19 . . 121.9(10) ?
    C26 C25 C24 . . 121.5(12) ?
    C26 C25 H25 . . 119.3 ?
    C24 C25 H25 . . 119.3 ?
    C25 C26 C27 . . 122.0(13) ?
    C25 C26 H26 . . 119.0 ?
    C27 C26 H26 . . 119.0 ?
    C28 C27 C26 . . 117.5(14) ?
    C28 C27 H27 . . 121.3 ?
    C26 C27 H27 . . 121.3 ?
    C27 C28 C23 . . 122.3(14) ?
    C27 C28 H28 . . 118.9 ?
    C23 C28 H28 . . 118.9 ?
    C30 C29 C34 . . 118.6(10) ?
    C30 C29 N3 . . 116.8(10) ?
    C34 C29 N3 . . 124.6(11) ?
    C31 C30 C29 . . 121.7(11) ?
    C31 C30 N4 . . 122.4(11) ?
    C29 C30 N4 . . 115.8(9) ?
    C30 C31 C32 . . 118.5(11) ?
    C30 C31 H31 . . 120.8 ?
    C32 C31 H31 . . 120.8 ?
    C33 C32 C31 . . 120.7(12) ?
    C33 C32 H32 . . 119.6 ?
    C31 C32 H32 . . 119.6 ?
    C34 C33 C32 . . 121.0(13) ?
    C34 C33 H33 . . 119.5 ?
    C32 C33 H33 . . 119.5 ?
    C33 C34 C29 . . 119.5(12) ?
    C33 C34 H34 . . 120.3 ?
    C29 C34 H34 . . 120.3 ?
    N3 C35 C36 . . 121.8(10) ?
    N3 C35 H35 . . 119.1 ?
    C36 C35 H35 . . 119.1 ?
    C35 C36 C37 . . 120.0(11) ?
    C35 C36 C41 . . 121.0(11) ?
    C37 C36 C41 . . 118.9(11) ?
    O3 C37 C36 . . 122.6(11) ?
    O3 C37 C38 . . 117.6(12) ?
    C36 C37 C38 . . 119.8(12) ?
    C39 C38 C37 . . 119.9(13) ?
    C39 C38 H38 . . 120.0 ?
    C37 C38 H38 . . 120.0 ?
    C38 C39 C40 . . 123.3(13) ?
    C38 C39 H39 . . 118.4 ?
    C40 C39 H39 . . 118.4 ?
    C45 C40 C39 . . 121.4(15) ?
    C45 C40 C41 . . 119.5(13) ?
    C39 C40 C41 . . 119.0(13) ?
    C42 C41 C40 . . 116.6(12) ?
    C42 C41 C36 . . 124.3(12) ?
    C40 C41 C36 . . 119.1(12) ?
    C43 C42 C41 . . 122.3(13) ?
    C43 C42 H42 . . 118.9 ?
    C41 C42 H42 . . 118.9 ?
    C44 C43 C42 . . 118.9(14) ?
    C44 C43 H43 . . 120.6 ?
    C42 C43 H43 . . 120.6 ?
    C45 C44 C43 . . 120.8(16) ?
    C45 C44 H44 . . 119.6 ?
    C43 C44 H44 . . 119.6 ?
    C44 C45 C40 . . 121.9(15) ?
    C44 C45 H45 . . 119.0 ?
    C40 C45 H45 . . 119.0 ?
    N4 C46 C47 . . 122.0(9) ?
    N4 C46 H46 . . 119.0 ?
    C47 C46 H46 . . 119.0 ?
    C48 C47 C52 . . 121.3(11) ?
    C48 C47 C46 . . 118.4(10) ?
    C52 C47 C46 . . 120.3(11) ?
    O4 C48 C47 . . 124.1(11) ?
    O4 C48 C49 . . 118.5(12) ?
    C47 C48 C49 . . 117.4(12) ?
    C50 C49 C48 . . 121.1(13) ?
    C50 C49 H49 . . 119.4 ?
    C48 C49 H49 . . 119.4 ?
    C49 C50 C51 . . 126.5(14) ?
    C49 C50 H50 . . 116.7 ?
    C51 C50 H50 . . 116.7 ?
    C56 C51 C50 . . 127.6(17) ?
    C56 C51 C52 . . 116.5(14) ?
    C50 C51 C52 . . 115.9(12) ?
    C53 C52 C47 . . 124.2(12) ?
    C53 C52 C51 . . 118.1(12) ?
    C47 C52 C51 . . 117.7(12) ?
    C54 C53 C52 . . 120.7(13) ?
    C54 C53 H53 . . 119.6 ?
    C52 C53 H53 . . 119.6 ?
    C53 C54 C55 . . 120.9(14) ?
    C53 C54 H54 . . 119.6 ?
    C55 C54 H54 . . 119.6 ?
    C56 C55 C54 . . 117.0(14) ?
    C56 C55 H55 . . 121.5 ?
    C54 C55 H55 . . 121.5 ?
    C55 C56 C51 . . 126.8(17) ?
    C55 C56 H56 . . 116.6 ?
    C51 C56 H56 . . 116.6 ?
    C58 C57 O5 . . 117.4(19) ?
    C58 C57 H57A . . 108.0 ?
    O5 C57 H57A . . 108.0 ?
    C58 C57 H57B . . 108.0 ?
    O5 C57 H57B . . 108.0 ?
    H57A C57 H57B . . 107.2 ?
    C57 C58 H58A . . 109.5 ?
    C57 C58 H58B . . 109.5 ?
    H58A C58 H58B . . 109.5 ?
    C57 C58 H58C . . 109.5 ?
    H58A C58 H58C . . 109.5 ?
    H58B C58 H58C . . 109.5 ?
loop_
    _geom_hbond_atom_site_label_D
    _geom_hbond_atom_site_label_H
    _geom_hbond_atom_site_label_A
    _geom_hbond_site_symmetry_A
    _geom_hbond_distance_DH
    _geom_hbond_distance_HA
    _geom_hbond_distance_DA
    _geom_hbond_angle_DHA
    O5 H5 O3 . 0.82 1.99 2.790(11) 165.9
    O4 H4 N4 . 0.82 1.87 2.594(11) 147.0
    O3 H3 N3 . 0.82 1.81 2.550(10) 148.9
    O2 H2 N2 . 0.82 1.85 2.578(10) 147.7
    O1 H1 N1 . 0.82 1.79 2.535(9) 149.4
data_global
_journal_date_recd_electronic     2008-06-09
_journal_date_accepted     2008-07-13
_journal_name_full     'Acta Crystallographica, Section E'
_journal_year     2008
_journal_volume     64
_journal_issue      8
_journal_page_first     o1520
_journal_page_last     o1520
_journal_paper_category     QO
_journal_coeditor_code     CV2421
_publ_contact_author_name     'Xian-Qiang Huang'
_publ_contact_author_address
;
College of Chemistry and Chemical Engineering
Liaocheng University
Shandong 252059
P.R.China
;
_publ_contact_author_email     hxqqxh2008@163.com
_publ_contact_author_fax     '86 635 8239121'
_publ_contact_author_phone     '86 635 8230682'
_publ_section_title
;
1,1'-[<i>o</i>-Phenylenebis(nitrilomethylidyne)]di-2-naphthol ethanol
hemisolvate
;
loop_
    _publ_author_name
    _publ_author_address
    'Tuan-Jie Meng'
;
Department of  Chemistry,
Shangqiu Normal University,
Shangqiu, Henan Province 476000
People's Republic of China
;
    'Xiao-Qiang Qin'
;
Department of  Chemistry,
Weifang Medical University,
Weifang, Shandong Province 261053
People's Republic of China
;
    'Wen-Xian Zhao'
;
Department of  Chemistry,
Shangqiu Normal University,
Shangqiu, Henan Province 476000
People's Republic of China
;
    'Xian-Qiang Huang'
;
  Department of Chemistry
  Liaocheng University
  Liaocheng 252059
  People's Republic of China
;
    'Guo-Dong Wei'
;
  Shandong Donge Experimental High School
  Donge
  Shandong Province 252200
  People's Republic of China
;
