# Supplementary material for: 1,1′-[o-Phenyl­enebis(nitrilo­methyl­idyne)]di-2-naphthol ethanol hemisolvate
Source: Acta Crystallogr Sect E Struct Rep Online. 2008 Jul 19;64(Pt 8):o1520. doi: 10.1107/S1600536808021740 (PMC2962146; doi:10.1107/S1600536808021740)
Supplement: Supplementary file 2 [file e-64-o1520-Isup2.hkl]

# 
# h,k,l, Fc-squared, Fo-squared, sigma(Fo-squared) and status flag 
# 
data_I
_shelx_title ' 080330a in Pna2(1)' 
_shelx_refln_list_code          4 
_shelx_F_calc_maximum      258.25 
_exptl_crystal_F_000      1848.00 
_reflns_d_resolution_high  0.8406 
 
loop_ 
 _symmetry_equiv_pos_as_xyz 
 'x, y, z' 
 '-x, -y, z+1/2' 
 'x+1/2, -y+1/2, z' 
 '-x+1/2, y+1/2, z+1/2' 
 
_cell_length_a    19.9558 
_cell_length_b    12.4742 
_cell_length_c    18.1889 
_cell_angle_alpha  90.000 
_cell_angle_beta   90.000 
_cell_angle_gamma  90.000 
 
_shelx_F_squared_multiplier     1.000 
 
loop_ 
 _refln_index_h 
 _refln_index_k 
 _refln_index_l 
 _refln_F_squared_calc 
 _refln_F_squared_meas 
 _refln_F_squared_sigma 
 _refln_observed_status 
   2   0   0      404.07      363.38     29.72 o 
   4   0   0     6359.28     6349.03    135.09 o 
   6   0   0      283.16      341.77     68.89 o 
   8   0   0       39.35       52.68     56.74 o 
  10   0   0        0.06      -36.47     60.79 o 
  12   0   0      164.25      202.63     78.35 o 
  14   0   0       54.90       -8.11     68.89 o 
  16   0   0      369.20      330.96     86.45 o 
  18   0   0        1.57       84.05     92.53 o 
   1   1   0     1559.29     1593.12     32.27 o 
   2   1   0        2.05        5.06     17.30 o 
   4   1   0     3125.96     3158.36    128.96 o 
   5   1   0       13.91      -12.08     48.63 o 
   6   1   0     3137.44     2958.38    169.71 o 
   7   1   0       79.96       36.19     45.28 o 
   8   1   0        0.00       15.43     30.30 o 
   9   1   0      374.83      358.68     46.32 o 
  10   1   0      891.96      901.87     57.01 o 
  11   1   0       62.19       19.96     36.63 o 
  12   1   0      240.83      216.20     47.35 o 
  13   1   0      856.58      828.83     62.69 o 
  14   1   0       60.08       16.83     46.68 o 
  15   1   0       16.20       -7.23     50.91 o 
  16   1   0       65.76       34.83     54.73 o 
  17   1   0       24.55       -2.57     45.08 o 
  18   1   0        0.11      -20.52     79.18 o 
  19   1   0      111.19      242.95    386.35 o 
  20   1   0       74.47       63.64     81.44 o 
  21   1   0        2.16      283.68    144.54 o 
  22   1   0        2.39      530.33    255.31 o 
   1   2   0     1057.76      995.34     49.73 o 
   2   2   0       18.02       -2.59     23.01 o 
   3   2   0      941.65      940.99     59.66 o 
   4   2   0      213.83      250.67     94.59 o 
   5   2   0      413.27      368.70     55.06 o 
   6   2   0      825.84      849.01     42.75 o 
   7   2   0        9.66        1.90     32.08 o 
   8   2   0        1.20      -13.52     29.00 o 
   9   2   0      600.76      585.39     54.24 o 
  10   2   0     1206.22     1196.82     63.35 o 
  11   2   0       24.74        9.69     35.50 o 
  12   2   0       77.97       99.60     41.14 o 
  13   2   0        1.74      -22.08     45.33 o 
  14   2   0       71.08       44.69     50.93 o 
  15   2   0      186.50      219.79     56.86 o 
  16   2   0      337.76      346.63     85.57 o 
  17   2   0       59.52       87.14     87.82 o 
  18   2   0        7.66       35.57    110.09 o 
  19   2   0       16.24      120.23    108.07 o 
  20   2   0      449.58      477.73     94.43 o 
  21   2   0       35.00       58.18    109.42 o 
  22   2   0        1.73       45.62     86.95 o 
  23   2   0        8.93      341.77    162.10 o 
   1   3   0       22.88       -0.60     30.05 o 
   2   3   0        0.93      -39.85     70.58 o 
   3   3   0     5448.85     5013.40    215.56 o 
   4   3   0     4374.37     4282.87     61.98 o 
   5   3   0       14.48        9.00     28.15 o 
   6   3   0     2537.06     2491.72    119.89 o 
   7   3   0       30.43       10.64     31.49 o 
   8   3   0        0.14       20.20     35.31 o 
   9   3   0     2105.13     2157.73    105.61 o 
  10   3   0     8259.06     8961.08    275.22 o 
  11   3   0      224.31      232.40     45.92 o 
  12   3   0       44.86       10.07     42.68 o 
  13   3   0      517.50      480.33     61.09 o 
  14   3   0        4.81      -30.11     90.51 o 
  15   3   0        2.19       -4.62    114.82 o 
  16   3   0      198.49      326.05    151.30 o 
  17   3   0      158.95      173.33     83.22 o 
  18   3   0       34.63       75.04     76.08 o 
  19   3   0      197.21      191.35    104.94 o 
  20   3   0      130.50       57.15     84.37 o 
  21   3   0        0.04      -37.22    145.89 o 
  22   3   0        4.10      -42.78     64.04 o 
  23   3   0        0.14       56.68    112.80 o 
   0   4   0     1689.38     1584.59     97.26 o 
   1   4   0      285.41      283.59     24.55 o 
   2   4   0      182.90      184.82     28.61 o 
   3   4   0      282.02      209.02     51.47 o 
   4   4   0     2872.84     2843.34     67.07 o 
   5   4   0      532.52      502.27     32.17 o 
   6   4   0     1312.28     1314.05     49.72 o 
   7   4   0      211.01      202.51     33.46 o 
   8   4   0        0.02      -26.54     36.07 o 
   9   4   0        1.56       25.43     39.01 o 
  10   4   0       52.90       45.66     41.78 o 
  11   4   0      330.95      374.80     50.38 o 
  12   4   0      285.37      198.72     73.40 o 
  13   4   0       45.93       83.03     69.12 o 
  14   4   0        0.39       28.81     74.38 o 
  15   4   0        9.57       97.71     99.82 o 
  16   4   0      805.46      770.53    158.73 o 
  17   4   0       15.60      -11.75     68.99 o 
  18   4   0        5.76      163.07     83.96 o 
  19   4   0       93.06       79.21     93.79 o 
  20   4   0        1.32      -25.84     91.86 o 
  21   4   0        0.02      -15.97     68.53 o 
  22   4   0        1.94       35.77     99.96 o 
   1   5   0       62.05       28.18     22.55 o 
   2   5   0       43.47       17.40     21.37 o 
   3   5   0     1236.40     1269.92     43.86 o 
   4   5   0        6.31       -4.09     24.52 o 
   5   5   0      527.72      519.87     35.49 o 
   6   5   0     3233.32     3269.07     99.05 o 
   7   5   0       31.79       19.67     34.12 o 
   8   5   0       28.73       -1.85     31.76 o 
   9   5   0        3.85      -19.75     36.29 o 
  10   5   0        0.30        0.60     61.56 o 
  11   5   0       14.41       16.73     70.02 o 
  12   5   0        5.87       37.03     70.65 o 
  13   5   0        2.86       76.20     86.31 o 
  14   5   0        7.44       91.87     98.05 o 
  15   5   0        1.18      -55.49     74.17 o 
  16   5   0      227.45      198.42     83.86 o 
  17   5   0      215.56      149.72     79.55 o 
  18   5   0        7.24      -36.41     91.53 o 
  19   5   0       13.76      -11.11     74.14 o 
  20   5   0       35.50      -46.68     68.65 o 
  21   5   0        0.86       88.99     96.78 o 
  22   5   0        8.11      -36.12     76.33 o 
   0   6   0      584.32      517.46     64.34 o 
   1   6   0      161.24      140.47     25.64 o 
   2   6   0       20.40       14.89     23.38 o 
   3   6   0     1019.71     1071.30     49.85 o 
   4   6   0        2.77       11.09     26.35 o 
   5   6   0       69.64       47.06     26.97 o 
   7   6   0       18.74       -1.49     25.24 o 
   8   6   0        0.17       -5.27     45.11 o 
   9   6   0        0.54      -46.32     84.47 o 
  10   6   0        1.96      -42.88     64.73 o 
  11   6   0       37.06       52.43     86.97 o 
  12   6   0       36.99       58.29     73.92 o 
  13   6   0      135.21      158.19     87.34 o 
  14   6   0        3.43      -48.97     86.88 o 
  15   6   0        7.09      -83.03    108.07 o 
  16   6   0       17.31      -24.20     74.41 o 
  17   6   0        0.36       19.56    101.99 o 
  18   6   0       11.99      -32.24    114.15 o 
  19   6   0       49.75      -35.15    124.95 o 
  20   6   0        0.65      -16.37     81.73 o 
  21   6   0        2.35       19.35    102.67 o 
   1   7   0       26.02       -4.98     24.34 o 
   2   7   0        4.31      -10.32     22.25 o 
   3   7   0      159.81      150.44     24.50 o 
   4   7   0        7.95      -11.93     27.57 o 
   5   7   0        2.09       -9.21     30.85 o 
   6   7   0       67.04       86.89     30.07 o 
   7   7   0     2076.42     2089.84    103.05 o 
   8   7   0        0.15      -54.21     51.11 o 
   9   7   0        1.55       51.20     50.37 o 
  10   7   0      930.99      825.57    110.12 o 
  11   7   0       10.89       59.71     92.69 o 
  12   7   0       32.11      107.67     82.74 o 
  13   7   0        9.97      -38.20     85.82 o 
  14   7   0       36.57        5.43     73.94 o 
  15   7   0       10.09       14.67     78.95 o 
  16   7   0        4.14      -99.92    108.74 o 
  17   7   0        1.39      -10.96     71.73 o 
  18   7   0        6.40      -71.87    144.54 o 
  19   7   0       23.80      -47.21    157.37 o 
  20   7   0        0.02      -58.31     73.62 o 
   0   8   0      626.69      612.13     48.64 o 
   1   8   0       24.01       52.94     43.47 o 
   2   8   0      108.57       40.97     44.31 o 
   3   8   0      159.12      188.62     37.63 o 
   4   8   0       96.00      106.18     31.19 o 
   5   8   0       31.45        9.59     45.12 o 
   6   8   0      824.03      756.24     72.28 o 
   7   8   0     2300.35     2153.30     99.90 o 
   8   8   0      112.67       42.55     57.07 o 
   9   8   0      138.81      140.94     63.38 o 
  10   8   0      189.84      230.79     67.96 o 
  11   8   0        5.83      -34.00     71.90 o 
  12   8   0        0.89      -18.41     69.95 o 
  13   8   0        7.58     -125.97    162.78 o 
  14   8   0       32.83       22.75     68.18 o 
  15   8   0       31.49      -25.71     71.73 o 
  16   8   0       20.52       21.71    102.67 o 
  17   8   0       24.20      -50.08    114.15 o 
  18   8   0        2.23       15.10     82.74 o 
  19   8   0        1.55      -25.36    151.30 o 
   1   9   0      192.48      217.16     49.38 o 
   2   9   0       81.08       62.63     30.80 o 
   3   9   0      414.94      407.18     44.09 o 
   4   9   0      290.37      270.19     71.32 o 
   5   9   0        9.32      -40.45     49.43 o 
   6   9   0      122.27       85.34     64.80 o 
   7   9   0        3.44      -41.00     49.98 o 
   8   9   0       45.98       -1.34     51.90 o 
   9   9   0      193.48      196.34    101.04 o 
  10   9   0        3.33        7.48     57.61 o 
  11   9   0        1.07      -24.45     59.00 o 
  12   9   0       19.72        4.93     70.88 o 
  13   9   0        1.30      -46.46     64.86 o 
  14   9   0        9.85       70.94     85.37 o 
  15   9   0        1.36      -74.06     79.03 o 
  16   9   0        2.23      -75.98    110.77 o 
  17   9   0       16.88      -45.00     78.35 o 
  18   9   0        0.62      -32.53     93.21 o 
   0  10   0        3.76       18.05     55.24 o 
   1  10   0       31.64      -27.02     33.63 o 
   2  10   0       50.23       10.36     55.10 o 
   3  10   0      307.46      268.94     65.66 o 
   4  10   0        1.04      -19.62     55.42 o 
   5  10   0       85.10      143.18     85.01 o 
   6  10   0        2.11       14.13     51.23 o 
   7  10   0        4.95       53.05     62.49 o 
   8  10   0       90.12       43.94     51.50 o 
   9  10   0      101.45       52.79     68.80 o 
  10  10   0       18.89      -14.14     49.15 o 
  11  10   0        0.65      -26.84     49.28 o 
  12  10   0        0.04       68.34     81.33 o 
  13  10   0       35.12      -12.62     72.95 o 
  14  10   0        1.47        5.99     64.16 o 
  15  10   0        1.54      -34.35    253.96 o 
  16  10   0       17.08      -86.68    260.04 o 
  17  10   0       23.61      -80.30    131.03 o 
   1  11   0        1.88      -11.57     53.50 o 
   2  11   0      261.05      276.53     61.65 o 
   3  11   0      519.55      428.01    106.71 o 
   4  11   0      279.97      294.69    166.89 o 
   5  11   0       54.73      115.89     61.03 o 
   7  11   0      288.50      318.06     77.83 o 
   8  11   0        5.42       28.69     57.07 o 
   9  11   0       60.52       86.92     55.42 o 
  10  11   0       14.32       89.71     53.04 o 
  11  11   0       24.19       96.43    109.41 o 
  12  11   0        0.54        6.96     63.51 o 
  13  11   0      191.41       55.36     72.76 o 
  14  11   0       31.39      -56.91    268.15 o 
  15  11   0        0.04      -42.38    151.97 o 
   0  12   0        1.97      132.38    124.28 o 
   1  12   0       78.70      220.19     90.37 o 
   2  12   0      100.54      168.94     55.45 o 
   3  12   0      319.46      344.21     90.49 o 
   4  12   0      291.13      250.86     63.77 o 
   5  12   0      136.66      109.56     70.02 o 
   6  12   0       62.75      112.65     96.35 o 
   7  12   0       38.98      122.22     60.11 o 
   8  12   0       10.97       33.12     56.25 o 
   9  12   0        8.65      -13.51     55.17 o 
  10  12   0       30.76       71.41     66.27 o 
  11  12   0        3.45       59.41     70.68 o 
  12  12   0        9.41       34.33     53.80 o 
  13  12   0        0.55      -24.13     47.35 o 
   1  13   0      184.23      394.84    101.99 o 
   3  13   0       33.42      244.19     97.94 o 
   4  13   0       12.66       70.85     67.64 o 
   5  13   0        1.05       62.55     44.73 o 
   6  13   0       71.48      122.52     68.55 o 
   7  13   0       17.26      125.10     58.22 o 
   8  13   0        0.35       74.33    118.13 o 
   9  13   0        3.72       71.72     67.79 o 
  10  13   0        0.93       55.79     89.57 o 
  11  13   0        2.50       22.51     50.84 o 
   0  14   0       10.44      279.63    126.98 o 
   2  14   0        9.37      348.03    164.80 o 
   5  14   0       10.15      214.95    102.19 o 
   6  14   0        2.08      113.40     71.02 o 
   7  14   0      124.70      142.49     74.99 o 
   2   0   1     4117.99     3987.19    274.90 o 
   4   0   1    12553.66    13556.20    561.28 o 
   6   0   1      931.22      938.85     57.29 o 
   8   0   1      897.35      809.44     54.62 o 
  10   0   1       74.98       62.30     39.27 o 
  12   0   1       19.03       15.65     40.89 o 
  14   0   1       69.08       98.17     60.11 o 
  16   0   1        0.95       36.47     79.70 o 
  18   0   1        0.18       74.63     66.94 o 
   0   1   1     1880.51     1839.74     25.38 o 
   1   1   1     8637.59     8272.72    118.26 o 
   2   1   1     1322.55     1221.24     27.72 o 
   3   1   1      917.70      880.74     26.70 o 
   4   1   1     3693.07     3691.06     54.17 o 
   5   1   1     9997.00    10224.99    244.02 o 
   6   1   1     1263.54     1277.63     49.44 o 
   7   1   1      376.21      387.08     27.02 o 
   8   1   1      507.08      466.58     37.44 o 
   9   1   1      154.58      143.94     24.56 o 
  10   1   1      222.58      218.53     29.60 o 
  11   1   1     1030.32     1066.00     43.88 o 
  12   1   1      767.05      730.97     42.41 o 
  13   1   1       22.11       46.06     46.01 o 
  14   1   1      318.28      316.15     37.74 o 
  15   1   1       54.56       15.86     34.77 o 
  16   1   1       47.52        2.54     38.42 o 
  17   1   1       25.02       -0.28     41.72 o 
  18   1   1       11.42       73.21     40.63 o 
  19   1   1        6.25       54.50     53.53 o 
  20   1   1       48.29      132.15     80.53 o 
  21   1   1      307.23      528.41     91.71 o 
   1   2   1      527.36      541.44     16.47 o 
   2   2   1     5122.95     5017.09    107.80 o 
   3   2   1     1316.58     1291.40     62.95 o 
   4   2   1     7373.51     7377.34    143.01 o 
   5   2   1     6838.00     6714.40     62.87 o 
   6   2   1      814.73      760.18     29.85 o 
   7   2   1      265.39      255.17     25.74 o 
   8   2   1       94.99       71.65     23.45 o 
   9   2   1      520.40      533.05     32.59 o 
  10   2   1       77.11       50.74     26.23 o 
  11   2   1     1708.37     1626.40     50.60 o 
  12   2   1      245.70      236.21     33.14 o 
  13   2   1      488.12      511.72     39.47 o 
  14   2   1       87.87       53.05     34.66 o 
  15   2   1      276.07      295.03     35.46 o 
  16   2   1       25.27       15.35     42.41 o 
  17   2   1      101.08      151.12     63.17 o 
  18   2   1       15.53       18.61     54.79 o 
  19   2   1       21.29      130.30     59.71 o 
  20   2   1       92.13      169.59     76.43 o 
  21   2   1      150.63      171.07     58.70 o 
  22   2   1        3.31      155.10     80.66 o 
  23   2   1        5.67      310.67    174.26 o 
   0   3   1    11559.04    11389.07    170.48 o 
   1   3   1     3422.26     3217.44    102.38 o 
   2   3   1     3356.12     2999.11     41.05 o 
   3   3   1       69.94       56.48     46.70 o 
   4   3   1     4226.53     4106.02    102.69 o 
   5   3   1      692.60      738.98     34.68 o 
   6   3   1      432.18      418.07     27.32 o 
   7   3   1      150.03      156.67     25.36 o 
   8   3   1      365.32      376.36     29.37 o 
   9   3   1     1780.30     1780.85     46.79 o 
  10   3   1      682.54      739.05     44.45 o 
  11   3   1      595.35      571.43     37.73 o 
  12   3   1      475.31      473.18     37.56 o 
  13   3   1      133.43      119.97     33.13 o 
  14   3   1       26.88        4.43     43.22 o 
  15   3   1       99.52      102.81     56.33 o 
  16   3   1       12.90       43.68     65.32 o 
  17   3   1      106.04      154.40     54.87 o 
  18   3   1      195.03      246.56     62.80 o 
  19   3   1       21.93      -34.25     50.59 o 
  20   3   1       20.73       81.96     57.45 o 
  21   3   1       44.96       43.37     54.87 o 
  22   3   1       14.26       63.60     52.63 o 
  23   3   1       20.39       88.12     82.18 o 
   1   4   1      233.99      242.95     18.89 o 
   2   4   1     2047.36     1932.30     35.69 o 
   3   4   1      241.95      224.59     18.64 o 
   4   4   1     1225.32     1188.42     56.04 o 
   5   4   1     2378.45     2468.96     47.74 o 
   6   4   1     2178.59     2251.58     48.63 o 
   7   4   1      229.96      229.87     21.27 o 
   8   4   1      166.54      207.26     28.75 o 
   9   4   1      375.40      424.84     48.83 o 
  10   4   1      225.55      181.40     32.26 o 
  11   4   1     1078.41     1073.43     45.03 o 
  12   4   1      485.85      495.89     49.94 o 
  13   4   1      144.89      150.77     56.13 o 
  14   4   1      100.06       43.38     56.75 o 
  15   4   1      237.69      214.72     67.32 o 
  16   4   1       35.12       11.67     60.23 o 
  17   4   1       90.99       40.73     55.29 o 
  18   4   1       17.11        3.60     62.52 o 
  19   4   1       13.04      -21.52     53.69 o 
  20   4   1        2.08      -16.77     56.58 o 
  21   4   1       28.53       51.96     51.42 o 
  22   4   1       12.51      -32.75     55.96 o 
   0   5   1      654.19      666.15     33.96 o 
   1   5   1      936.68      894.83     23.62 o 
   2   5   1      540.29      546.83     18.24 o 
   3   5   1      532.26      498.24     21.24 o 
   4   5   1      222.19      195.62     23.26 o 
   5   5   1     6924.86     6960.40     71.78 o 
   6   5   1      873.25      925.87     37.50 o 
   7   5   1      433.56      428.88     32.30 o 
   8   5   1      313.30      296.45     36.37 o 
   9   5   1      390.13      409.62     41.24 o 
  10   5   1       69.42       90.91     41.05 o 
  11   5   1       19.97      -15.61     42.84 o 
  12   5   1       14.36       43.82     52.61 o 
  13   5   1       27.15       48.29     51.73 o 
  14   5   1       61.60       43.14     53.27 o 
  15   5   1       79.50      124.25     76.82 o 
  16   5   1      120.35      391.82    247.45 o 
  17   5   1      123.57       59.40     57.45 o 
  18   5   1       12.10      -28.07     49.74 o 
  19   5   1       19.49       -9.99     56.17 o 
  20   5   1        7.03      -68.31     45.54 o 
  21   5   1        4.65        2.84     58.61 o 
  22   5   1        0.27       20.56     84.51 o 
   1   6   1      239.43      264.01     20.02 o 
   2   6   1     1421.13     1449.21     29.43 o 
   3   6   1       36.51       61.00     19.57 o 
   4   6   1      222.86      213.38     21.62 o 
   5   6   1     1732.62     1666.27     44.17 o 
   6   6   1      314.99      302.89     37.96 o 
   7   6   1       15.12       -3.53     24.50 o 
   8   6   1       98.04      128.72     29.95 o 
   9   6   1       54.47       54.03     35.79 o 
  10   6   1       34.07       19.73     46.72 o 
  11   6   1      759.41      797.43     69.64 o 
  12   6   1       31.17       18.05     49.27 o 
  13   6   1        6.14       20.25     53.07 o 
  14   6   1       44.52        9.06     54.95 o 
  15   6   1       65.49       28.45     57.70 o 
  16   6   1       33.29       10.12     56.67 o 
  17   6   1        1.92       -3.24     57.00 o 
  18   6   1       21.92        2.66     57.51 o 
  19   6   1       19.36      -25.80     49.43 o 
  20   6   1       12.72       20.03     47.64 o 
  21   6   1        5.20      -35.28     53.31 o 
   0   7   1       64.05       58.59     29.95 o 
   1   7   1       72.90       47.02     16.44 o 
   2   7   1      172.41      186.14     18.29 o 
   3   7   1      117.70      152.89     23.52 o 
   4   7   1      341.84      307.97     32.19 o 
   5   7   1       81.12      112.48     27.50 o 
   6   7   1      117.98      113.87     25.99 o 
   7   7   1      262.56      252.46     47.02 o 
   8   7   1      766.57      737.93     51.40 o 
   9   7   1       89.66       71.10     42.25 o 
  10   7   1      153.24       59.50     46.52 o 
  11   7   1       47.09       45.66     54.20 o 
  12   7   1        2.85        8.95     49.75 o 
  13   7   1       21.23       77.89     61.30 o 
  14   7   1      114.89      197.88    111.52 o 
  15   7   1       45.62       -8.74     60.71 o 
  16   7   1       11.86       -3.16     49.43 o 
  17   7   1        4.43      -49.82     71.56 o 
  18   7   1        3.48      -83.11     85.21 o 
  19   7   1        2.03      -81.09     54.06 o 
  20   7   1       10.73      -25.27     43.78 o 
   1   8   1       43.96       19.56     14.78 o 
   2   8   1      292.38      282.92     23.29 o 
   3   8   1      147.32      140.83     20.34 o 
   4   8   1       34.02       25.03     22.30 o 
   5   8   1        3.50        5.33     34.81 o 
   6   8   1      417.22      417.49     46.09 o 
   7   8   1      301.36      312.58     47.65 o 
   8   8   1        4.97       55.14     42.16 o 
   9   8   1       26.06      619.83    269.58 o 
  10   8   1      123.00      104.63     43.91 o 
  11   8   1        9.95       59.02     52.45 o 
  12   8   1       82.18       43.76     54.85 o 
  13   8   1       73.41        0.79     55.10 o 
  14   8   1      220.07      114.53     56.89 o 
  15   8   1      128.36       75.93     61.42 o 
  16   8   1        0.85      -14.43     53.62 o 
  17   8   1       10.86      -65.54     63.95 o 
  18   8   1       17.26      -58.22     55.71 o 
  19   8   1        9.07      -50.47     44.46 o 
   0   9   1       67.01       29.41     36.32 o 
   1   9   1       97.65       59.45     23.93 o 
   2   9   1       10.03      -12.01     22.48 o 
   3   9   1       41.99       29.80     21.02 o 
   4   9   1      187.33      216.46     43.50 o 
   5   9   1       59.71       38.26     36.01 o 
   6   9   1       19.15        1.41     48.43 o 
   7   9   1      125.95      113.07     42.58 o 
   8   9   1       42.61      -16.94     39.94 o 
   9   9   1       37.21        0.11     40.99 o 
  10   9   1       12.52       -6.95     38.60 o 
  11   9   1      116.47      101.25     44.66 o 
  12   9   1      141.71      107.37     55.55 o 
  13   9   1       14.91      -38.94     48.23 o 
  14   9   1       11.37      -10.00     46.81 o 
  15   9   1        7.10      -58.95     78.97 o 
  16   9   1       10.20      -44.57     70.97 o 
  17   9   1       14.82      -20.82     77.21 o 
  18   9   1       65.98      -89.30    126.54 o 
   1  10   1      146.80      116.13     25.93 o 
   2  10   1      222.25      159.56     32.02 o 
   3  10   1      150.53       89.25     37.30 o 
   4  10   1      250.75      139.33     37.76 o 
   5  10   1       94.16      128.74     40.70 o 
   6  10   1      119.94      108.44     45.44 o 
   7  10   1      102.61       89.46     42.74 o 
   8  10   1       38.62       25.35     38.62 o 
   9  10   1       26.00       23.11     43.30 o 
  10  10   1       65.59      104.99     68.31 o 
  11  10   1       46.75       62.04     40.69 o 
  12  10   1       44.77       21.31     64.82 o 
  13  10   1       30.06       -9.59     68.83 o 
  14  10   1       31.91      -57.34    110.36 o 
  15  10   1        9.10      -57.44     64.15 o 
  16  10   1        2.24       15.34     48.22 o 
  17  10   1        5.09      -17.66     54.18 o 
   0  11   1      443.76      390.11     66.61 o 
   1  11   1      540.83      620.70     57.05 o 
   2  11   1      188.76      197.37     39.63 o 
   3  11   1       79.10       97.21     35.34 o 
   4  11   1      689.65      604.51     51.05 o 
   5  11   1       85.16       44.96     38.67 o 
   6  11   1       12.55       35.29     36.11 o 
   7  11   1      186.84      170.98     42.93 o 
   8  11   1       29.64       39.66     40.36 o 
   9  11   1       23.20       53.44     40.87 o 
  10  11   1       16.75       16.75     38.14 o 
  11  11   1       68.93       92.14     41.17 o 
  12  11   1        4.67       -7.89     34.51 o 
  13  11   1       15.20      -38.81     41.95 o 
  14  11   1       16.37      -16.60     45.43 o 
  15  11   1        6.32      -44.60     93.59 o 
   1  12   1      284.21      337.91     71.32 o 
   2  12   1      540.32      595.72     59.91 o 
   3  12   1      142.96      208.08     41.55 o 
   4  12   1       18.25       70.94     37.62 o 
   5  12   1      193.18      264.97     44.71 o 
   6  12   1       30.60       85.36     41.64 o 
   8  12   1       44.40       64.37     42.92 o 
   9  12   1       23.02       34.37     35.66 o 
  10  12   1       16.66       38.93     34.50 o 
  11  12   1       58.36       40.39     36.34 o 
  12  12   1        4.27       37.82     35.89 o 
  13  12   1        4.18       13.30     37.18 o 
   0  13   1       55.86      176.04    100.09 o 
   1  13   1      108.32      295.90     74.42 o 
   2  13   1      160.38      202.94     70.69 o 
   4  13   1       66.28      130.62     60.96 o 
   5  13   1       83.84      188.40     65.25 o 
   6  13   1        1.15       66.14     42.09 o 
   7  13   1       18.92       87.09     50.95 o 
   8  13   1       74.28       78.69     35.04 o 
   9  13   1       15.42       62.80     34.47 o 
  10  13   1       18.27       58.32     35.23 o 
  11  13   1        1.02       30.72     32.37 o 
   1  14   1       22.94      305.20     77.21 o 
   2  14   1        3.16      288.70     71.65 o 
   3  14   1        8.21      298.07     78.77 o 
   4  14   1        0.03      220.89     72.73 o 
   5  14   1       47.21      283.76     72.14 o 
   6  14   1       31.80      135.73     52.62 o 
   7  14   1       46.93       97.74     41.48 o 
   2   0   2    49198.15    48262.26   1317.76 o 
   4   0   2    24341.52    24622.98   1275.89 o 
   6   0   2       63.28       45.25     38.47 o 
   8   0   2     3491.77     3533.27    220.19 o 
  10   0   2     2094.42     2001.06    124.95 o 
  12   0   2      136.75      106.86     46.34 o 
  14   0   2      276.22      280.50     66.54 o 
  16   0   2       64.99       86.63     59.13 o 
  18   0   2      200.44      247.44    122.32 o 
  20   0   2      851.34     1108.20    160.04 o 
   1   1   2     3915.52     3822.29     42.31 o 
   2   1   2     3350.76     3125.64     65.09 o 
   3   1   2     4258.08     4207.83     76.03 o 
   4   1   2     6736.36     7466.88    235.71 o 
   5   1   2    27596.95    28112.14    473.04 o 
   6   1   2      277.83      275.72     26.60 o 
   7   1   2     1784.39     1892.52     49.64 o 
   8   1   2       14.62      -13.18     27.54 o 
   9   1   2      214.46      190.68     26.68 o 
  10   1   2     1038.28     1047.00     42.44 o 
  11   1   2      477.03      476.27     37.44 o 
  12   1   2      676.52      767.18     42.18 o 
  13   1   2        1.53      -28.88     29.29 o 
  14   1   2      197.33      181.34     38.36 o 
  15   1   2       22.92       -0.43     32.21 o 
  16   1   2      293.06      296.38     46.57 o 
  17   1   2       19.31       15.74     50.13 o 
  18   1   2       58.82       70.59     46.15 o 
  19   1   2       54.29       92.84     47.10 o 
  20   1   2        0.78       76.83     71.11 o 
  21   1   2       14.91      111.08    123.47 o 
   0   2   2    17095.98    17476.77    192.97 o 
   1   2   2     2418.35     2301.72     26.32 o 
   2   2   2     5891.74     5626.55     46.19 o 
   6   2   2       39.84       36.29     19.08 o 
   7   2   2      565.28      557.09     29.60 o 
   8   2   2      812.01      799.00     34.75 o 
   9   2   2      460.89      466.46     34.45 o 
  10   2   2       74.07       67.00     28.24 o 
  11   2   2      213.75      230.95     32.41 o 
  12   2   2      183.31      176.15     32.42 o 
  13   2   2       25.61       45.75     31.45 o 
  14   2   2        9.88      -20.14     34.63 o 
  15   2   2      108.18       37.12     41.80 o 
  16   2   2      361.62      358.31     58.10 o 
  17   2   2      512.17      571.51     72.56 o 
  18   2   2      117.50      144.24     52.50 o 
  19   2   2      155.97      132.26     57.59 o 
  20   2   2       88.21      197.66     62.98 o 
  21   2   2       62.90       79.38     60.81 o 
  22   2   2        9.43       57.65     76.20 o 
  23   2   2       39.51      201.11    152.23 o 
   1   3   2     1844.18     1749.08     30.09 o 
   2   3   2     3618.50     3613.34     76.26 o 
   3   3   2      972.45     1003.41     31.24 o 
   4   3   2     5033.01     4857.62     73.04 o 
   5   3   2      592.19      593.00     32.74 o 
   6   3   2      301.19      339.29     34.63 o 
   7   3   2       13.87       -7.09     23.21 o 
   8   3   2     1645.99     1752.47     41.57 o 
   9   3   2     3342.64     3381.32     58.23 o 
  10   3   2     1327.57     1344.63     43.28 o 
  11   3   2     1061.57      976.94     41.27 o 
  12   3   2      889.02      863.51     51.80 o 
  13   3   2      715.12      760.02     55.76 o 
  14   3   2       59.03       63.26     43.82 o 
  15   3   2      739.86      722.04     71.39 o 
  16   3   2      149.87      133.64     59.68 o 
  17   3   2       44.06       40.77     55.76 o 
  18   3   2       96.00      125.16     63.13 o 
  19   3   2        7.59       33.03     57.71 o 
  20   3   2       13.84       80.41     57.23 o 
  21   3   2       69.92       30.50     55.37 o 
  22   3   2        8.33       50.44     55.57 o 
  23   3   2       10.70       57.02     70.00 o 
   0   4   2      736.39      786.06     34.84 o 
   1   4   2      616.49      661.21     25.35 o 
   2   4   2     2863.89     2928.72     38.85 o 
   3   4   2       17.56       14.72     16.21 o 
   4   4   2      175.99      160.34     27.79 o 
   5   4   2     4170.09     4334.06     69.46 o 
   6   4   2      252.71      280.44     31.49 o 
   7   4   2      426.51      503.20     49.78 o 
   8   4   2      634.29      687.37     49.16 o 
   9   4   2       55.91       43.27     27.35 o 
  10   4   2      598.13      606.35     35.81 o 
  11   4   2      128.72      132.70     43.22 o 
  12   4   2        2.44      -20.71     41.67 o 
  13   4   2      179.12      135.59     51.83 o 
  14   4   2       70.55       41.98     58.61 o 
  15   4   2      133.45      177.51     64.84 o 
  16   4   2      418.81      429.77     66.07 o 
  17   4   2      253.09      297.07     64.90 o 
  18   4   2       66.94        8.04     52.48 o 
  19   4   2        2.37      -13.82     57.16 o 
  20   4   2       27.44       19.76     49.58 o 
  21   4   2        5.07       33.70     56.05 o 
  22   4   2        4.56       -9.14     49.52 o 
   1   5   2     1059.69     1036.40     27.88 o 
   2   5   2      795.85      755.75     30.96 o 
   3   5   2      254.00      251.66     19.85 o 
   4   5   2      125.27      150.45     25.69 o 
   5   5   2     1143.81     1129.49     40.27 o 
   6   5   2     1991.37     2074.72     68.47 o 
   7   5   2      340.03      356.60     36.25 o 
   8   5   2      498.12      545.63     42.57 o 
   9   5   2      266.70      312.37     43.58 o 
  10   5   2      156.30      235.61     44.09 o 
  11   5   2      205.70      189.25     48.04 o 
  12   5   2      106.91       97.61     52.12 o 
  13   5   2       85.73      102.73     57.36 o 
  14   5   2      143.19      201.24     63.76 o 
  15   5   2      349.83      346.38     73.32 o 
  16   5   2      351.71      290.12     70.74 o 
  17   5   2       71.85       61.50     55.36 o 
  18   5   2        7.70      -30.36     50.59 o 
  19   5   2        0.98      -43.72     54.58 o 
  20   5   2       31.30      -35.92     49.34 o 
  21   5   2        0.69      -35.01     49.66 o 
  22   5   2        5.13      -16.88     47.16 o 
   0   6   2     3110.07     3254.37     88.23 o 
   1   6   2      132.51      114.07     19.46 o 
   2   6   2     2459.44     2642.31     49.24 o 
   3   6   2      427.05      422.31     24.33 o 
   4   6   2      106.13      120.39     19.15 o 
   5   6   2        8.66       19.43     18.10 o 
   6   6   2       50.82       34.16     26.08 o 
   7   6   2      226.24      219.55     31.86 o 
   8   6   2       27.65       16.21     28.71 o 
   9   6   2      271.72      304.91     42.78 o 
  10   6   2       58.18       67.63     53.33 o 
  11   6   2      161.86      122.05     54.39 o 
  12   6   2       22.62       21.35     55.30 o 
  13   6   2       39.61       26.93     60.13 o 
  14   6   2       39.75       69.56     61.69 o 
  15   6   2       66.03       15.94     71.71 o 
  16   6   2      123.43       57.10     58.82 o 
  17   6   2       43.33       17.77     74.62 o 
  18   6   2       45.49       16.82     52.64 o 
  19   6   2       22.89      -38.01     64.40 o 
  20   6   2        9.46      -31.01     51.65 o 
  21   6   2        1.97      -28.48     43.25 o 
   1   7   2      369.91      367.08     20.73 o 
   2   7   2      436.35      421.50     27.78 o 
   3   7   2       87.92      102.48     20.14 o 
   4   7   2       38.98       36.12     19.07 o 
   5   7   2       50.36       34.61     21.12 o 
   6   7   2      109.63      126.44     32.61 o 
   7   7   2       36.76      -17.48     28.05 o 
   8   7   2      117.65      116.99     37.75 o 
   9   7   2       91.18      105.10     38.47 o 
  10   7   2       26.22       -1.63     48.17 o 
  11   7   2      237.41      150.48     55.69 o 
  12   7   2        3.09       16.79     56.91 o 
  13   7   2       32.26       17.08     50.86 o 
  14   7   2       49.89       60.69     53.16 o 
  15   7   2       18.16      -12.62     74.09 o 
  16   7   2        2.16      -60.96     60.05 o 
  17   7   2       13.30       -8.29     70.58 o 
  18   7   2       26.24       -7.33     53.70 o 
  19   7   2       13.07      -19.48    107.60 o 
  20   7   2       38.46       31.09     51.34 o 
   0   8   2      108.82       85.71     30.64 o 
   1   8   2        9.22      -14.85     20.74 o 
   2   8   2      152.38      132.40     22.59 o 
   3   8   2       21.38       14.47     19.63 o 
   4   8   2       75.64       56.86     19.50 o 
   5   8   2       83.43       72.50     30.78 o 
   6   8   2      177.53      133.72     40.31 o 
   7   8   2      836.42      865.33     54.06 o 
   8   8   2       28.46       15.84     40.81 o 
   9   8   2       94.12       77.27     42.19 o 
  10   8   2      203.70      184.37     53.97 o 
  11   8   2       31.22       93.28     78.58 o 
  12   8   2       56.80       19.72     52.87 o 
  13   8   2       42.95      -13.17     71.75 o 
  14   8   2       13.63      -59.38     58.48 o 
  15   8   2       45.60      -14.90     51.66 o 
  16   8   2       23.18      -77.69    128.10 o 
  17   8   2        3.59      -20.58     46.84 o 
  18   8   2        2.08      -83.74     72.14 o 
  19   8   2       16.53       -8.76     50.70 o 
   1   9   2       48.00       33.44     25.34 o 
   2   9   2       30.65       -6.83     23.11 o 
   3   9   2       63.45       66.88     26.43 o 
   4   9   2       11.46      -23.19     29.97 o 
   5   9   2       39.18        2.38     39.19 o 
   6   9   2       64.72       59.58     44.42 o 
   7   9   2      413.37      365.38     47.44 o 
   8   9   2      172.44      122.77     40.88 o 
   9   9   2       81.60      113.47     47.83 o 
  10   9   2       58.21       22.42     40.44 o 
  11   9   2      450.10      335.25     49.89 o 
  12   9   2       25.14        6.25     53.03 o 
  13   9   2        6.42      -29.09     58.88 o 
  14   9   2       48.50       37.71     52.66 o 
  15   9   2       22.76      -33.24     50.99 o 
  16   9   2        9.63       -1.26     50.71 o 
  17   9   2       10.10      -26.57     51.47 o 
  18   9   2       33.23      -46.10     90.33 o 
   0  10   2       42.46        6.50     37.59 o 
   1  10   2      149.66       99.91     33.83 o 
   2  10   2      160.35       74.86     31.79 o 
   3  10   2        8.71       -6.78     31.70 o 
   4  10   2        3.16      711.10    313.01 o 
   5  10   2      124.46       82.06     42.95 o 
   6  10   2       82.89       28.91     41.76 o 
   7  10   2       85.63        4.56     37.14 o 
   8  10   2       20.98       66.75     62.91 o 
   9  10   2       20.23      -22.36     35.86 o 
  10  10   2       48.02      -15.84     40.34 o 
  11  10   2       32.65       28.41     39.89 o 
  12  10   2       71.92        7.00     50.73 o 
  13  10   2       19.41       -9.32     41.61 o 
  14  10   2       80.96      -35.07     86.56 o 
  15  10   2       26.00      -24.32     45.77 o 
  16  10   2        0.37      -56.43    103.73 o 
  17  10   2        8.70      -48.76     81.93 o 
   1  11   2       70.10      118.97     35.30 o 
   2  11   2      383.09      358.22     44.11 o 
   3  11   2      408.48      418.67     46.16 o 
   4  11   2      216.72      334.91     91.19 o 
   5  11   2        8.05       -4.26     31.53 o 
   6  11   2      164.84      178.22     43.97 o 
   7  11   2       32.55       50.13     37.53 o 
   8  11   2       33.40       56.01     36.67 o 
   9  11   2       36.41       48.23     44.44 o 
  10  11   2        9.98       44.85     37.92 o 
  11  11   2        8.52        5.54     58.70 o 
  12  11   2        4.44        8.52     34.65 o 
  13  11   2       26.63      -27.80     88.55 o 
  14  11   2        3.69      -41.37     38.43 o 
  15  11   2       57.00      -10.37     66.68 o 
   0  12   2      354.66      577.78    114.76 o 
   1  12   2      159.24      247.46     67.51 o 
   3  12   2      329.98      308.98     53.73 o 
   4  12   2        9.04      143.18     40.53 o 
   5  12   2       57.53       85.34     36.09 o 
   6  12   2       61.50      126.13     37.05 o 
   7  12   2        5.78       68.30     40.22 o 
   8  12   2       60.59       84.01     35.73 o 
   9  12   2       11.82       29.10     38.58 o 
  10  12   2        9.84       25.37     34.85 o 
  11  12   2        9.68       47.54     35.39 o 
  12  12   2       17.17       51.54     35.70 o 
  13  12   2        1.61       23.12    108.99 o 
   1  13   2      123.98      252.11     68.62 o 
   2  13   2       37.68      216.09     63.42 o 
   3  13   2       25.45      194.08     59.57 o 
   4  13   2      152.46      177.40     48.40 o 
   5  13   2        8.45      101.47     45.59 o 
   6  13   2       22.22       82.82     37.18 o 
   7  13   2       83.02       89.44     38.17 o 
   8  13   2        2.30       58.07     37.45 o 
   9  13   2       12.83       77.33     34.23 o 
  10  13   2       14.45       80.42     45.11 o 
  11  13   2        0.83       32.50     34.77 o 
   2  14   2       18.60      280.74     72.22 o 
   3  14   2        8.90      322.27     73.26 o 
   5  14   2       62.55      241.64     68.23 o 
   6  14   2       65.92      178.47     58.48 o 
   7  14   2       55.46      115.69     42.87 o 
   2   0   3    16460.71    15421.35    500.22 o 
   4   0   3    37928.48    36194.27   4336.93 o 
   6   0   3     5499.83     5340.07    532.24 o 
   8   0   3     3178.61     3229.45    320.83 o 
  10   0   3      805.49      804.89     68.05 o 
  12   0   3      342.54      348.52     61.65 o 
  14   0   3      170.41      133.38     67.54 o 
  16   0   3       38.37       47.21     66.51 o 
  18   0   3       74.00      163.59     66.51 o 
   0   1   3      885.58      856.53     23.04 o 
   1   1   3       61.90       60.04     13.03 o 
   2   1   3     1270.34     1222.72     23.67 o 
   3   1   3     2674.58     2760.38     64.17 o 
   4   1   3    13380.62    13999.59    198.15 o 
   5   1   3    12001.35    12498.97    435.97 o 
   6   1   3     2242.88     2244.67     68.94 o 
   7   1   3     7879.01     8027.88    190.36 o 
   9   1   3      279.73      295.12     30.84 o 
  10   1   3      399.38      384.98     32.45 o 
  11   1   3      158.99      126.14     30.01 o 
  12   1   3      897.21      934.39     44.85 o 
  13   1   3      749.15      759.70     45.19 o 
  14   1   3       98.73      103.81     36.19 o 
  15   1   3       40.89       13.80     41.81 o 
  16   1   3       56.56       60.57     40.14 o 
  17   1   3       67.17       63.16     51.98 o 
  18   1   3      123.48      140.66     53.34 o 
  19   1   3       21.10       47.93     44.45 o 
  20   1   3        4.20      155.39     75.27 o 
  23   1   3       22.11     1078.72    301.63 o 
   1   2   3     6504.75     6118.96     58.29 o 
   3   2   3    58227.36    57987.22    801.30 o 
   4   2   3    66690.61    66982.28   1117.52 o 
   5   2   3     5871.35     6209.95    186.69 o 
   6   2   3     1370.36     1401.97     47.69 o 
   7   2   3     2695.83     2763.39    139.15 o 
   8   2   3     3631.61     3578.31    108.84 o 
   9   2   3      247.33      263.81     30.43 o 
  10   2   3       24.18       14.79     28.04 o 
  11   2   3      141.02      114.20     48.07 o 
  12   2   3       46.86       50.09     31.18 o 
  13   2   3      255.66      270.56     43.71 o 
  14   2   3       28.34       29.73     35.71 o 
  15   2   3      112.94       75.15     46.51 o 
  16   2   3      334.40      445.29     55.40 o 
  17   2   3      361.36      417.67     55.27 o 
  18   2   3        4.28       26.90     48.14 o 
  19   2   3       22.69       21.57     63.95 o 
  20   2   3       37.60       67.41     62.04 o 
  21   2   3        7.00       27.06     54.77 o 
  22   2   3       10.33       99.29     93.13 o 
   0   3   3     3589.07     3531.87     94.76 o 
   1   3   3      594.76      554.20     22.41 o 
   2   3   3     2625.36     2388.62     38.18 o 
   3   3   3     1275.07     1205.94     25.33 o 
   4   3   3     4395.54     4352.51     64.96 o 
   5   3   3      352.36      333.14     28.94 o 
   6   3   3       20.55       38.62     30.51 o 
   7   3   3      269.34      288.91     32.94 o 
   8   3   3      375.25      355.92     22.37 o 
   9   3   3     1124.15     1175.12     39.48 o 
  10   3   3       28.36       16.97     24.51 o 
  11   3   3      306.89      296.58     33.01 o 
  12   3   3      497.31      508.42     50.51 o 
  13   3   3      172.56      157.27     48.23 o 
  14   3   3      170.78      116.54     54.07 o 
  15   3   3       80.08      -11.18     48.81 o 
  16   3   3      249.85      240.06     63.64 o 
  17   3   3       24.50      101.87     74.29 o 
  18   3   3       10.71       20.92     48.74 o 
  19   3   3        6.77      -11.22     55.75 o 
  20   3   3        0.38       -8.05     61.11 o 
  21   3   3        4.66        1.09     47.36 o 
  22   3   3       14.16       44.95     55.76 o 
  23   3   3        5.81       32.67     78.59 o 
   1   4   3      351.49      351.83     22.00 o 
   2   4   3     2357.91     2348.08     35.71 o 
   3   4   3       16.02        5.09     18.24 o 
   4   4   3       15.76        6.73     15.01 o 
   5   4   3     2686.55     2689.30     53.40 o 
   6   4   3       47.70       50.35     26.14 o 
   7   4   3      731.05      734.44     50.02 o 
   8   4   3     1026.60     1103.21     53.69 o 
   9   4   3       38.36        7.91     36.53 o 
  10   4   3      127.83      129.43     42.80 o 
  11   4   3      159.01      161.97     44.62 o 
  12   4   3      140.12      163.00     45.25 o 
  13   4   3      326.14      277.21     52.64 o 
  14   4   3        3.60      -59.82     76.63 o 
  15   4   3      268.40      247.99     66.28 o 
  16   4   3       16.86       21.39     50.57 o 
  17   4   3      159.75      106.56     62.01 o 
  18   4   3       14.86      117.03     69.48 o 
  19   4   3       13.55      -73.25     49.79 o 
  20   4   3       15.26      -53.96     49.08 o 
  21   4   3        0.76       11.23     52.46 o 
  22   4   3        7.13       -4.71     50.78 o 
   0   5   3     1202.04     1181.39     42.34 o 
   1   5   3      278.22      266.68     21.07 o 
   2   5   3      240.86      241.29     21.55 o 
   3   5   3     1209.30     1198.18     31.14 o 
   4   5   3      997.86      967.00     29.74 o 
   5   5   3     1979.17     1970.98     51.78 o 
   6   5   3     4005.29     4125.22     70.83 o 
   7   5   3       16.80        3.98     28.95 o 
   8   5   3      219.90      254.22     37.33 o 
   9   5   3      399.75      405.05     46.62 o 
  10   5   3       99.39      141.03     47.83 o 
  11   5   3      159.51      169.12     46.33 o 
  12   5   3       61.55       39.90     58.40 o 
  13   5   3      141.76      190.18     58.79 o 
  14   5   3       84.81       65.72     60.84 o 
  15   5   3       26.22       79.10     55.67 o 
  16   5   3       17.82       -7.03     49.82 o 
  17   5   3       41.67       -4.64     58.07 o 
  18   5   3       60.70       11.51     56.97 o 
  19   5   3       19.98       -2.86     57.15 o 
  20   5   3        8.95      -13.49     53.58 o 
  21   5   3        5.37       -1.41     45.17 o 
  22   5   3        0.57      -35.60     43.84 o 
   1   6   3     1587.40     1623.67     35.80 o 
   2   6   3     1229.88     1273.40     35.23 o 
   3   6   3     2578.76     2613.79     42.05 o 
   4   6   3      678.81      688.25     28.38 o 
   5   6   3      350.16      343.60     28.88 o 
   6   6   3       34.68      -10.12     28.85 o 
   7   6   3       80.46      101.28     29.75 o 
   8   6   3       79.21       56.05     30.37 o 
   9   6   3       33.90       50.10     37.71 o 
  10   6   3      275.78      324.01     62.22 o 
  11   6   3      219.17      220.19     66.66 o 
  12   6   3       84.76     1547.78    895.65 o 
  13   6   3      173.92      119.93     64.41 o 
  14   6   3        7.32      -40.73     67.13 o 
  15   6   3       16.55       24.26     56.60 o 
  16   6   3       37.22      -44.79     50.80 o 
  17   6   3       16.00      -25.22     54.59 o 
  18   6   3       18.11       15.02     53.74 o 
  19   6   3      103.85       56.15     51.66 o 
  20   6   3        0.10      -15.51     47.01 o 
  21   6   3        3.74       -4.25     50.29 o 
   0   7   3     1134.68     1139.71     47.54 o 
   1   7   3      757.79      753.86     29.78 o 
   2   7   3      520.90      512.50     27.06 o 
   3   7   3       46.14       18.95     20.21 o 
   4   7   3      297.46      316.18     24.88 o 
   5   7   3      206.31      185.13     34.65 o 
   6   7   3      163.52      161.12     33.73 o 
   7   7   3      150.45      110.37     35.93 o 
   8   7   3      589.44      654.16     44.64 o 
   9   7   3      101.46       50.43     37.16 o 
  10   7   3       30.15       41.47     52.13 o 
  11   7   3       23.91       27.22     56.85 o 
  12   7   3       14.28      -95.00     63.33 o 
  13   7   3       89.49       70.91     70.23 o 
  14   7   3       68.96       53.82     65.56 o 
  15   7   3        0.65      -10.48     48.70 o 
  16   7   3       13.57      -12.68     50.14 o 
  17   7   3       21.82      -48.34     55.76 o 
  18   7   3       69.55        0.59     47.21 o 
  19   7   3       19.91      -23.91     47.95 o 
  20   7   3       22.19      -36.14     70.58 o 
   1   8   3      220.41      248.90     26.07 o 
   2   8   3       35.66        9.77     21.01 o 
   3   8   3       60.19       38.12     23.40 o 
   4   8   3       42.43       29.98     24.28 o 
   5   8   3       19.78       30.80     31.98 o 
   6   8   3       30.82       43.76     34.71 o 
   7   8   3      198.51      182.68     43.03 o 
   8   8   3       28.91       31.38     39.03 o 
   9   8   3       29.17       28.38     41.49 o 
  10   8   3       17.63       22.18     42.78 o 
  11   8   3       10.46        7.27     50.88 o 
  12   8   3      128.48       77.35     61.22 o 
  13   8   3       14.90       -0.59     52.91 o 
  14   8   3       21.11      -41.19     50.79 o 
  15   8   3       18.20      -33.49    113.48 o 
  16   8   3        3.03      -50.88     68.83 o 
  17   8   3        8.52      -29.72     71.56 o 
  18   8   3        5.56        4.93     43.76 o 
  19   8   3       21.63       -8.88     51.86 o 
   0   9   3       78.78       23.97     35.92 o 
   1   9   3       44.06       24.87     24.30 o 
   2   9   3        5.14      -23.07     22.30 o 
   3   9   3        6.09      -20.93     28.21 o 
   4   9   3       78.90       77.43     28.16 o 
   5   9   3      179.69      174.41     36.47 o 
   6   9   3      425.71      374.17     49.15 o 
   7   9   3      670.36      610.62     56.17 o 
   8   9   3      119.78       22.02     40.81 o 
   9   9   3      213.16      166.28     45.26 o 
  10   9   3       23.15       36.53     46.68 o 
  11   9   3      183.24      119.32     47.70 o 
  12   9   3      100.92       35.74     56.35 o 
  13   9   3      182.57      154.51     57.86 o 
  14   9   3      101.39       68.18     53.40 o 
  15   9   3      129.04       85.78     53.41 o 
  16   9   3        8.19      -50.21     74.87 o 
  17   9   3       31.33       -8.87     75.65 o 
  18   9   3       72.09      -69.67    137.66 o 
   1  10   3      775.59      663.80     43.74 o 
   2  10   3      316.66      225.62     38.75 o 
   3  10   3      206.03      757.99    271.67 o 
   4  10   3       32.93       -0.64     34.19 o 
   5  10   3      108.02       62.90     34.45 o 
   6  10   3      163.50      109.08     33.35 o 
   7  10   3       14.05      104.73     68.67 o 
   8  10   3       60.56      138.43     70.78 o 
   9  10   3       37.30       19.45     43.52 o 
  10  10   3      388.68      362.39     50.52 o 
  11  10   3       56.92       84.52     40.90 o 
  12  10   3        8.02       -8.17     63.17 o 
  13  10   3        2.50       40.78     46.93 o 
  14  10   3       60.16       22.17     62.00 o 
  15  10   3       89.14       36.13     43.50 o 
  16  10   3       22.75       -2.55     45.77 o 
  17  10   3        4.13      -70.58     81.11 o 
   0  11   3      448.19      419.08     96.40 o 
   1  11   3        9.94       66.68     38.41 o 
   2  11   3      232.27      298.55     39.83 o 
   3  11   3      205.94      183.15     46.28 o 
   4  11   3      157.97      158.20     43.52 o 
   5  11   3       43.76       21.73     34.21 o 
   6  11   3       63.60       51.79     39.05 o 
   7  11   3        0.71      -15.60     35.42 o 
   8  11   3        7.04       32.86     38.47 o 
   9  11   3       12.72       37.45     42.11 o 
  10  11   3        5.76       13.17     34.16 o 
  11  11   3        4.43       36.53     38.33 o 
  12  11   3        9.78      -18.45     42.33 o 
  13  11   3       37.69       28.69     58.69 o 
  14  11   3        2.83       -0.34     41.28 o 
  15  11   3        2.36      -60.19    115.23 o 
   2  12   3       29.92      132.96     42.94 o 
   3  12   3       84.95      165.84     49.69 o 
   4  12   3       42.90       73.86     36.23 o 
   5  12   3       15.93       22.95     38.73 o 
   6  12   3      112.60      245.37     59.71 o 
   7  12   3       25.76       69.57     42.09 o 
   8  12   3        5.38       35.91     37.74 o 
   9  12   3        9.22       40.17     41.99 o 
  10  12   3        4.51       33.47     33.35 o 
  11  12   3        2.91      -13.17     33.18 o 
  12  12   3        1.53       21.23     39.06 o 
  13  12   3       14.70      -18.14     63.95 o 
   0  13   3      371.78      451.20    122.74 o 
   2  13   3      265.79      379.12     75.06 o 
   3  13   3      127.46      144.67     50.38 o 
   4  13   3        1.13      171.88     65.83 o 
   5  13   3      106.28      259.88     54.20 o 
   6  13   3        4.32       97.72     39.63 o 
   7  13   3       12.09       72.12     34.10 o 
   8  13   3       15.11      109.08     35.42 o 
   9  13   3       21.84       64.91     37.62 o 
  10  13   3       14.46       68.44     41.75 o 
   1  14   3       72.00      314.15     75.07 o 
   2  14   3        3.60      223.89     66.45 o 
   3  14   3        9.55      293.23     72.29 o 
   4  14   3        7.94      262.33     69.57 o 
   5  14   3       28.93      163.71     48.78 o 
   6  14   3       56.71      253.84     62.42 o 
   7  14   3       13.97      171.74     58.78 o 
   0   0   4     7281.66     7497.41    117.94 o 
   2   0   4    21107.19    20303.98    299.71 o 
   4   0   4    16400.57    16957.45   1036.78 o 
   6   0   4     2978.48     2918.97    177.64 o 
   8   0   4      694.34      670.03     60.51 o 
  10   0   4        6.53       53.58     51.74 o 
  12   0   4      807.38      859.74     72.37 o 
  14   0   4      491.31      503.45     73.25 o 
  16   0   4      299.22      375.24     67.31 o 
  18   0   4       31.95       85.63    102.40 o 
  20   0   4       37.02      151.44    131.78 o 
   2   1   4     3016.43     3012.75     38.17 o 
   3   1   4     7638.36     7601.50     98.57 o 
   4   1   4     6501.80     6441.97    105.82 o 
   5   1   4      814.55      770.77     35.20 o 
   6   1   4     1415.28     1458.32     52.36 o 
   7   1   4     1468.69     1464.75     74.67 o 
   9   1   4      202.19      197.79     29.96 o 
  10   1   4     2281.05     2283.60     59.23 o 
  11   1   4       55.39       34.07     30.87 o 
  12   1   4      930.84      940.50     52.83 o 
  13   1   4      191.53      178.64     33.37 o 
  14   1   4      241.15      196.82     37.83 o 
  15   1   4       68.28       70.37     52.50 o 
  16   1   4       20.59       -9.15     43.51 o 
  17   1   4       71.75       68.46     46.77 o 
  18   1   4      389.52      435.69     53.53 o 
  19   1   4        9.28       72.91     85.91 o 
  20   1   4       15.22      200.56     79.13 o 
   0   2   4    18308.88    18679.73    256.16 o 
   1   2   4     4620.72     4390.23     64.54 o 
   2   2   4    21701.95    20917.35    267.08 o 
   3   2   4    46982.43    47646.60    547.07 o 
   4   2   4    26458.27    26790.67    337.56 o 
   5   2   4       41.55        6.43     24.68 o 
   6   2   4     2199.27     2221.37     47.67 o 
   7   2   4      258.16      290.21     29.20 o 
   8   2   4      372.04      368.53     30.96 o 
   9   2   4     1641.72     1674.44     50.34 o 
  10   2   4      515.20      494.18     36.72 o 
  11   2   4      110.25      104.05     29.10 o 
  12   2   4       10.65       11.90     31.81 o 
  13   2   4        4.39       59.75     33.90 o 
  14   2   4      282.94      324.04     60.23 o 
  15   2   4       13.18      -36.34     41.89 o 
  16   2   4      370.44      380.61     57.22 o 
  17   2   4      318.52      322.08     56.59 o 
  18   2   4      212.79      262.00     66.72 o 
  19   2   4      196.23      239.36     62.83 o 
  20   2   4       30.97       11.92     60.30 o 
  21   2   4        2.48      130.64     89.65 o 
  22   2   4        5.53      153.22    135.82 o 
  23   2   4       27.33      166.88    121.14 o 
   1   3   4     2405.37     2369.21     32.08 o 
   2   3   4      453.49      422.94     21.23 o 
   3   3   4      261.58      259.76     19.17 o 
   4   3   4     1572.19     1603.12     29.63 o 
   5   3   4      316.69      320.18     21.65 o 
   6   3   4       16.03       32.41     22.60 o 
   7   3   4       17.72       -3.63     23.63 o 
   9   3   4      231.75      257.63     60.54 o 
  10   3   4      242.64      212.23     28.93 o 
  11   3   4      140.78      125.72     31.26 o 
  12   3   4      130.60       99.72     40.27 o 
  13   3   4        0.11      -28.36     41.77 o 
  14   3   4       39.37       36.49     42.38 o 
  15   3   4       68.73       94.08     50.11 o 
  16   3   4       37.81       60.79     63.38 o 
  17   3   4       11.80        6.38     53.59 o 
  18   3   4       33.39       36.82     61.63 o 
  19   3   4        8.80       52.65     87.15 o 
  20   3   4        0.05       20.56     55.42 o 
  21   3   4        1.24       38.74     54.57 o 
  22   3   4        5.15        4.57     46.55 o 
   0   4   4      234.79      219.31     31.46 o 
   1   4   4     2392.85     2436.86     46.46 o 
   2   4   4      639.29      613.55     25.34 o 
   3   4   4       68.88       68.56     16.98 o 
   4   4   4     1331.35     1347.52     28.91 o 
   5   4   4        3.48       13.84     17.65 o 
   6   4   4       27.86       25.59     21.45 o 
   7   4   4     1036.42     1075.90     54.64 o 
   8   4   4      234.14      335.65     88.54 o 
   9   4   4      464.59      541.96     49.48 o 
  10   4   4      113.73      140.32     47.65 o 
  11   4   4       21.48       14.60     43.99 o 
  12   4   4      187.67      219.45     52.23 o 
  13   4   4      384.24      356.95     62.78 o 
  14   4   4      122.28      224.03     52.20 o 
  15   4   4      121.82       94.59     66.44 o 
  16   4   4       13.06       -8.30     49.15 o 
  17   4   4      109.42      100.76     55.25 o 
  18   4   4       52.68       -4.93     51.38 o 
  19   4   4        7.11      -26.12     56.95 o 
  20   4   4       17.02       -8.92     54.30 o 
  21   4   4        9.73       -9.64     59.81 o 
  22   4   4       26.92       28.04     51.28 o 
   1   5   4      803.80      824.86     28.19 o 
   2   5   4      121.92      128.74     21.44 o 
   3   5   4      312.25      325.42     23.36 o 
   4   5   4     2577.56     2596.92     42.52 o 
   6   5   4     1590.95     1650.35     39.79 o 
   7   5   4      395.99      365.00     28.34 o 
   8   5   4       27.02      -11.06     36.37 o 
   9   5   4       76.09       58.09     38.91 o 
  10   5   4      264.80      291.69     46.74 o 
  11   5   4      100.01      178.61     47.40 o 
  12   5   4      122.92      162.87     58.94 o 
  13   5   4       37.33       21.21     52.44 o 
  14   5   4      178.71      224.14     63.55 o 
  15   5   4       13.71       22.45     54.77 o 
  16   5   4      124.43       66.95     59.02 o 
  17   5   4       33.80       45.49     56.66 o 
  18   5   4        0.27      -78.91     52.61 o 
  19   5   4       16.56       -5.46     61.48 o 
  20   5   4        9.17      -23.25     50.40 o 
  21   5   4       10.28      -37.91     51.28 o 
   0   6   4     4396.56     4654.58     80.31 o 
   1   6   4      565.98      572.91     27.68 o 
   2   6   4      291.47      272.70     23.31 o 
   3   6   4     1741.20     1756.09     38.52 o 
   4   6   4     1407.32     1410.51     35.20 o 
   5   6   4      644.41      640.34     27.92 o 
   6   6   4      102.10      117.89     32.31 o 
   7   6   4       61.96       59.51     30.40 o 
   8   6   4        0.98       41.36     32.37 o 
   9   6   4       61.85       46.54     43.02 o 
  10   6   4       99.16       60.94     44.48 o 
  11   6   4       38.17       22.71     55.58 o 
  12   6   4       41.28       -8.38     53.75 o 
  13   6   4      330.10      467.04    137.47 o 
  14   6   4       14.92      -32.46     58.34 o 
  15   6   4       56.09       50.23     60.23 o 
  16   6   4      133.45      113.64     65.84 o 
  17   6   4       29.48       55.80     57.36 o 
  18   6   4       20.90       10.44     65.81 o 
  19   6   4       25.75      -59.90     60.83 o 
  20   6   4       18.48      -21.88     50.31 o 
  21   6   4       10.19      -26.69     49.69 o 
   1   7   4      957.22      985.69     33.61 o 
   2   7   4     1478.61     1457.27     37.43 o 
   3   7   4     1069.88     1104.09     34.92 o 
   4   7   4       16.81        6.33     21.91 o 
   5   7   4      104.63       93.67     28.86 o 
   6   7   4       55.08       28.80     33.76 o 
   7   7   4       55.40       61.62     34.73 o 
   8   7   4       19.73       24.52     32.85 o 
   9   7   4       21.27        7.84     37.68 o 
  10   7   4       23.30       15.01     51.63 o 
  11   7   4       19.88       18.36     58.67 o 
  12   7   4       27.24       61.46     57.75 o 
  13   7   4       43.74       36.24     57.14 o 
  14   7   4      151.99      100.94     60.97 o 
  15   7   4       11.37      -29.16     59.92 o 
  16   7   4       58.85        9.85     56.59 o 
  17   7   4       17.19      -85.06    109.77 o 
  18   7   4      120.90       80.20     59.21 o 
  19   7   4       67.99      -15.60     54.98 o 
  20   7   4       43.48     -106.60    101.58 o 
   0   8   4      525.77      482.62     41.00 o 
   1   8   4       18.11        4.76     22.26 o 
   2   8   4        8.02       -7.11     23.38 o 
   3   8   4       40.12       29.89     23.66 o 
   4   8   4       10.01      -15.48     26.75 o 
   5   8   4       20.08       -3.16     26.67 o 
   6   8   4      122.51       85.87     36.46 o 
   7   8   4      184.13      126.45     40.78 o 
   8   8   4      199.15      255.93     45.30 o 
   9   8   4       25.34      -14.18     46.40 o 
  10   8   4      123.89      115.12     53.97 o 
  11   8   4       22.66       12.04     54.46 o 
  12   8   4       69.52       19.53     51.67 o 
  13   8   4       12.06      -50.79     48.29 o 
  14   8   4       43.96      -21.49     50.47 o 
  15   8   4        1.20       14.36     70.19 o 
  16   8   4       36.51      -44.21    105.09 o 
  17   8   4       16.84       13.23     48.94 o 
  18   8   4        6.33      -31.17     71.56 o 
  19   8   4        0.90      -25.87     44.71 o 
   1   9   4       27.06       26.19     24.73 o 
   2   9   4      108.54      111.55     27.27 o 
   3   9   4       21.28       21.22     31.29 o 
   4   9   4       69.58       75.90     32.26 o 
   5   9   4      321.16      269.51     41.74 o 
   6   9   4      266.87      247.06     39.36 o 
   7   9   4      392.90      424.17     51.06 o 
   8   9   4       48.94       14.30     43.12 o 
   9   9   4      246.90      221.02     47.57 o 
  10   9   4      180.79      127.13     49.02 o 
  11   9   4      488.40      481.12     59.95 o 
  12   9   4       30.09       34.54     61.61 o 
  13   9   4        0.15      -33.03     73.14 o 
  14   9   4      109.05      115.95     59.74 o 
  15   9   4       67.23      -32.17    101.63 o 
  16   9   4       15.54      -44.94    108.80 o 
  17   9   4        5.53      -10.68     99.83 o 
  18   9   4       53.39      -41.66     77.99 o 
   0  10   4      134.97      136.58     55.83 o 
   1  10   4      367.30      351.90     40.53 o 
   2  10   4      268.17      762.28    265.04 o 
   3  10   4      199.89      174.57     35.83 o 
   4  10   4      101.93       88.04     36.62 o 
   5  10   4       25.36        7.08     34.42 o 
   6  10   4       11.25       -2.55     34.24 o 
   7  10   4        6.91       29.81     34.06 o 
   8  10   4        2.99       42.13     45.19 o 
   9  10   4        8.34       26.97     39.84 o 
  10  10   4       16.63      -44.44     40.34 o 
  11  10   4       10.58       56.36     36.92 o 
  12  10   4      117.03       99.78     54.87 o 
  13  10   4        3.39      -16.36     54.08 o 
  14  10   4       43.11      -18.61     61.61 o 
  15  10   4       38.98      -12.53     44.77 o 
  16  10   4       29.39       -8.61     39.00 o 
   1  11   4      128.03      106.03     39.44 o 
   2  11   4      222.59      218.69     44.09 o 
   3  11   4       60.38       98.40     42.22 o 
   4  11   4       27.21       83.01     37.21 o 
   5  11   4       27.46       73.32     41.00 o 
   6  11   4       64.84      102.15     37.27 o 
   7  11   4        7.09       39.87     35.01 o 
   8  11   4       10.41      -13.92     32.80 o 
   9  11   4        3.89      -27.47     42.09 o 
  10  11   4        1.24       21.47     44.02 o 
  11  11   4       16.43       59.16     39.35 o 
  12  11   4        2.00      -33.85     38.51 o 
  13  11   4       20.59      -20.53     37.66 o 
  14  11   4       23.81      -11.46     40.80 o 
  15  11   4       37.70       27.89     42.50 o 
   0  12   4      280.21      481.81    104.18 o 
   1  12   4      212.27      357.65     97.90 o 
   2  12   4       92.64      411.49    118.28 o 
   3  12   4       62.41      364.55    141.11 o 
   4  12   4       97.40      113.83     38.72 o 
   5  12   4       19.38       81.34     42.19 o 
   6  12   4       11.04      124.18     43.26 o 
   7  12   4       13.23       61.41     40.25 o 
   8  12   4       22.20       20.54     55.64 o 
   9  12   4        0.24       28.03     34.85 o 
  10  12   4        4.95       31.08     32.72 o 
  11  12   4       24.26       66.11     33.83 o 
  12  12   4        1.56       42.09     39.97 o 
  13  12   4        4.44     1383.79   1252.11 o 
   1  13   4       41.28      141.43     60.83 o 
   2  13   4       38.33      184.38     60.67 o 
   4  13   4       97.98      218.87     47.87 o 
   6  13   4       99.41      101.09     42.04 o 
   8  13   4       16.78       61.01     32.61 o 
   9  13   4       35.97      100.93     39.28 o 
  10  13   4       23.58       79.99     34.75 o 
   0  14   4        5.37      220.27     85.49 o 
   2  14   4       31.96      325.56     83.26 o 
   3  14   4       27.53      242.13     65.71 o 
   5  14   4      122.87      153.46     76.40 o 
   6  14   4       34.47      245.23     67.47 o 
   2   0   5     1694.63     1707.03     39.57 o 
   4   0   5     3568.39     3710.89    163.68 o 
   6   0   5     1060.95     1031.00     68.37 o 
   8   0   5      923.15     1000.34    118.88 o 
  10   0   5       32.97       51.54     40.51 o 
  12   0   5      401.55      408.20     63.39 o 
  14   0   5      308.26      363.51     79.03 o 
  16   0   5       45.53       93.01     53.03 o 
  18   0   5      182.76      375.77    151.29 o 
   0   1   5      332.53      302.79     28.87 o 
   1   1   5      123.12      102.72     21.62 o 
   2   1   5       14.51       34.12     20.79 o 
   3   1   5    12131.66    12195.26    292.46 o 
   4   1   5      684.77      657.44     29.19 o 
   5   1   5      248.97      233.44     27.91 o 
   6   1   5        4.21        6.81     26.74 o 
   7   1   5      341.30      352.36     30.22 o 
   9   1   5       95.95      110.17     29.24 o 
  10   1   5      209.44      203.47     33.59 o 
  11   1   5       29.37       28.86     29.60 o 
  12   1   5     1464.14     1487.73    122.43 o 
  13   1   5      603.20      693.40     46.71 o 
  14   1   5        9.02      -29.46     34.29 o 
  15   1   5        0.19       -6.57     36.82 o 
  16   1   5       55.52       55.56     48.22 o 
  17   1   5       28.45       49.79     40.22 o 
  18   1   5       82.17       89.23     67.14 o 
  19   1   5       53.04      210.09     79.26 o 
   1   2   5      301.42      312.08     20.48 o 
   2   2   5     3840.98     3979.93     72.51 o 
   3   2   5    18435.98    17852.37    185.76 o 
   4   2   5     2792.87     2697.30     45.86 o 
   5   2   5      155.39      149.21     24.81 o 
   6   2   5      308.41      279.78     28.19 o 
   7   2   5      996.80     1042.57     41.30 o 
   8   2   5     3274.55     3502.28    106.15 o 
   9   2   5      905.53      859.74     46.61 o 
  10   2   5      519.08      519.44     40.74 o 
  11   2   5       23.60        6.14     34.50 o 
  12   2   5       55.56       35.40     33.20 o 
  13   2   5      280.18      281.07     41.23 o 
  14   2   5       69.43       68.78     54.66 o 
  15   2   5       31.60       40.20     45.41 o 
  16   2   5      132.57      169.49     48.26 o 
  17   2   5      244.50      220.07     50.66 o 
  18   2   5       46.89       89.19     48.22 o 
  19   2   5       81.76       87.51     58.68 o 
  20   2   5       33.74       32.50     47.61 o 
  21   2   5        5.29       77.74     86.11 o 
  22   2   5        4.96      158.77    152.34 o 
   0   3   5      887.15      868.30     39.17 o 
   1   3   5      880.78      901.50     25.10 o 
   2   3   5      237.34      246.85     19.86 o 
   3   3   5      790.47      794.28     25.73 o 
   4   3   5       64.40       70.59     18.30 o 
   5   3   5       76.30       71.53     23.03 o 
   6   3   5      362.63      378.76     28.58 o 
   7   3   5      181.72      187.47     29.13 o 
   9   3   5     1972.35     2019.68     55.07 o 
  10   3   5       29.95       11.75     26.98 o 
  11   3   5      833.05      781.48     55.32 o 
  12   3   5      172.67      138.06     50.66 o 
  13   3   5       55.28       56.28     46.16 o 
  14   3   5      145.21      110.91     54.87 o 
  15   3   5       61.80       65.93     53.95 o 
  16   3   5        1.49      -28.05     53.07 o 
  17   3   5        0.24      -30.05     61.70 o 
  18   3   5        2.92        0.63     50.15 o 
  19   3   5       10.50       40.94     56.29 o 
  20   3   5        3.16       20.56     57.09 o 
  21   3   5        2.98       -8.43     49.49 o 
  22   3   5        8.08       52.57    105.10 o 
   1   4   5     2651.14     2735.71     41.72 o 
   2   4   5     2128.62     2155.97     34.52 o 
   3   4   5     1373.19     1482.68     31.05 o 
   4   4   5       30.99       22.48     16.90 o 
   5   4   5      361.53      395.80     22.97 o 
   6   4   5      166.02      167.98     20.98 o 
   7   4   5     2292.39     2274.96     65.98 o 
   8   4   5     4031.30     4198.23     92.98 o 
   9   4   5      992.47     1135.15     61.49 o 
  10   4   5       60.84       79.08     42.84 o 
  11   4   5      174.62      196.05     46.18 o 
  12   4   5      232.08      202.18     55.28 o 
  13   4   5      441.03      427.47     56.34 o 
  14   4   5      293.42      361.56     73.57 o 
  15   4   5       42.44       19.51     53.33 o 
  16   4   5        5.30       13.47     50.85 o 
  17   4   5       23.41       45.24     56.40 o 
  18   4   5        5.16      -21.41     49.56 o 
  19   4   5       32.72       55.84     63.67 o 
  20   4   5       21.07      -40.36     54.49 o 
  21   4   5        9.09      -10.42     61.25 o 
  22   4   5       40.17       82.78     53.90 o 
   0   5   5     2676.11     2760.05     62.88 o 
   1   5   5      490.44      523.38     27.72 o 
   2   5   5      361.27      354.71     25.25 o 
   3   5   5      518.51      545.68     26.50 o 
   4   5   5     1252.91     1321.54     41.54 o 
   5   5   5     1702.44     1770.33     43.41 o 
   6   5   5      186.84      172.91     24.68 o 
   7   5   5       29.16       -9.95     23.94 o 
   8   5   5      350.51      346.08     37.28 o 
   9   5   5       76.72       74.44     42.86 o 
  10   5   5      378.92      356.84     50.63 o 
  11   5   5      189.10      205.68     53.01 o 
  12   5   5      444.47      681.81    143.62 o 
  13   5   5      121.20       52.51     66.21 o 
  14   5   5      115.53       84.32     60.64 o 
  15   5   5       40.12       77.11     55.53 o 
  16   5   5       28.82       15.46     58.07 o 
  17   5   5       38.29       35.21     56.92 o 
  18   5   5       20.85       14.31     54.09 o 
  19   5   5       55.85       51.59     60.11 o 
  20   5   5       16.07       11.73     51.79 o 
  21   5   5        9.77       24.20     54.94 o 
   1   6   5      587.65      575.70     29.01 o 
   2   6   5     1186.92     1216.58     39.18 o 
   3   6   5     3911.37     4091.16     55.87 o 
   4   6   5      389.37      393.86     27.48 o 
   5   6   5       83.56       81.43     21.40 o 
   6   6   5       35.01       15.06     31.40 o 
   7   6   5      251.40      226.85     36.47 o 
   8   6   5      231.79      187.39     34.41 o 
   9   6   5        7.70      -10.76     44.28 o 
  10   6   5       62.44       83.42     45.71 o 
  11   6   5      287.36      236.83     52.17 o 
  12   6   5       14.51       66.36     60.28 o 
  13   6   5       77.83       78.08     60.57 o 
  14   6   5      117.10        4.86     64.31 o 
  15   6   5       31.02       28.10     57.63 o 
  16   6   5       35.80       86.20     59.41 o 
  17   6   5       70.63        9.89     56.39 o 
  18   6   5       16.13       -1.52     79.55 o 
  19   6   5       44.52       87.21     54.91 o 
  20   6   5        5.24      -21.54     51.33 o 
  21   6   5        3.52     3476.11   2876.63 o 
   0   7   5       15.23        7.34     31.38 o 
   1   7   5       12.91       -1.43     23.08 o 
   2   7   5      330.75      343.88     29.88 o 
   3   7   5       80.74       61.70     23.44 o 
   4   7   5        8.94      -10.63     22.49 o 
   5   7   5      384.51      377.64     32.35 o 
   6   7   5       35.65       19.81     29.23 o 
   7   7   5        9.54       37.43     34.21 o 
   8   7   5       31.71       25.56     44.96 o 
   9   7   5        0.65       -6.33     37.10 o 
  10   7   5       75.69      -32.82     51.78 o 
  11   7   5       75.65      111.02     69.02 o 
  12   7   5       60.88      124.21     63.93 o 
  13   7   5      106.24       64.92     56.22 o 
  14   7   5      169.01      141.65     62.28 o 
  15   7   5      109.14       87.97     65.71 o 
  16   7   5      116.49      104.18     59.79 o 
  17   7   5       55.72       79.00     57.76 o 
  18   7   5        2.64      -46.92     60.25 o 
  19   7   5       67.61       18.22     50.84 o 
  20   7   5       32.32       14.46    143.18 o 
   1   8   5       46.89       55.09     25.70 o 
   2   8   5       59.02       37.84     24.81 o 
   3   8   5       14.07      -22.77     24.92 o 
   4   8   5       96.01       60.40     29.04 o 
   5   8   5      191.65      174.11     31.61 o 
   6   8   5      205.88      161.05     35.59 o 
   7   8   5       85.95      150.55     49.22 o 
   8   8   5       25.60       31.30     43.85 o 
   9   8   5      189.80      132.11     41.66 o 
  10   8   5      409.52      406.27     57.08 o 
  11   8   5      467.82      441.61     78.35 o 
  12   8   5       13.98       13.85     53.94 o 
  13   8   5       12.78      -49.31     54.83 o 
  14   8   5      110.38       40.11     58.17 o 
  15   8   5       70.28        4.02     55.37 o 
  16   8   5       25.99      -94.11     87.55 o 
  17   8   5       51.02      -38.46     99.44 o 
  18   8   5        7.99      -61.56     74.09 o 
  19   8   5        3.95      -20.89     46.70 o 
   0   9   5      296.02      220.04     43.79 o 
   1   9   5      111.28       68.71     25.94 o 
   2   9   5      342.66      553.79     78.47 o 
   3   9   5       90.39       49.22     29.88 o 
   4   9   5       56.41       32.92     31.80 o 
   5   9   5      243.00      194.41     35.07 o 
   6   9   5      707.78      781.55     57.08 o 
   7   9   5      310.13      282.85     42.96 o 
   8   9   5      213.42      217.09     44.31 o 
   9   9   5      148.80      139.74     40.82 o 
  10   9   5        6.94       -4.19     40.80 o 
  11   9   5       90.33      104.29     56.12 o 
  12   9   5        2.69      -25.97     49.86 o 
  13   9   5       26.66        2.34     52.32 o 
  14   9   5       90.28       52.26     50.83 o 
  15   9   5      194.66      140.82     55.84 o 
  16   9   5       18.54      -43.70     60.83 o 
  17   9   5       44.66       -4.75     45.16 o 
  18   9   5       13.00      -56.47     71.75 o 
   1  10   5      351.58      319.54     38.33 o 
   2  10   5      114.02      111.29     34.32 o 
   3  10   5       94.26       87.16     31.48 o 
   4  10   5       48.85       15.47     32.15 o 
   5  10   5       56.10       38.66     34.11 o 
   6  10   5       17.89       43.84     35.09 o 
   7  10   5        7.82       14.18     31.76 o 
   8  10   5        4.80      -23.83     29.88 o 
   9  10   5      101.54      107.31     42.08 o 
  10  10   5       86.73       74.67     42.91 o 
  11  10   5       42.75       45.37     39.91 o 
  12  10   5       27.95      -19.33     50.92 o 
  13  10   5       42.28       41.71     49.64 o 
  14  10   5        8.01       -5.57    101.63 o 
  15  10   5       13.72      -11.57     76.04 o 
  16  10   5       69.53      -51.74    112.50 o 
   0  11   5      118.52      236.15     67.15 o 
   2  11   5       41.30      100.50     40.16 o 
   3  11   5       27.69       54.42     41.72 o 
   4  11   5       10.15       51.27     36.32 o 
   5  11   5       30.77       80.28     34.61 o 
   6  11   5       54.51       75.41     35.96 o 
   7  11   5       66.63      116.58     38.86 o 
   8  11   5        6.38       75.78     71.80 o 
   9  11   5        6.97        7.16     37.76 o 
  10  11   5       14.94       38.33     35.03 o 
  11  11   5        2.95      -69.75     46.50 o 
  12  11   5       23.80      -26.78     71.56 o 
  13  11   5        8.04      -70.50    101.97 o 
  14  11   5       26.54        7.15     38.20 o 
   1  12   5       77.22      175.69     46.16 o 
   2  12   5       18.94      151.48     48.13 o 
   3  12   5        5.78       29.05     42.19 o 
   4  12   5        8.20      186.77     52.99 o 
   5  12   5       37.06       88.02     39.61 o 
   6  12   5        8.94       67.69     36.11 o 
   7  12   5       28.73      105.08     42.76 o 
   8  12   5        1.68       54.39     36.73 o 
   9  12   5       21.01       11.89     37.94 o 
  10  12   5       10.84       53.86     37.20 o 
  11  12   5        3.12       -5.92     29.91 o 
  12  12   5       10.33       18.83     31.84 o 
   0  13   5      274.25      389.05     93.91 o 
   1  13   5       27.30      255.83     65.07 o 
   2  13   5       23.74      102.69     48.87 o 
   3  13   5       63.48      226.15     54.23 o 
   4  13   5       49.69      140.62     46.96 o 
   5  13   5       18.50      184.10     52.71 o 
   7  13   5       25.05       90.84     44.25 o 
   8  13   5       13.65       76.68     38.10 o 
  10  13   5        0.49       85.57     34.66 o 
   4  14   5       32.08      217.80     74.19 o 
   5  14   5       11.90      154.43     51.69 o 
   0   0   6     2288.70     2335.25    104.69 o 
   2   0   6      361.08      361.62     27.03 o 
   4   0   6     5659.09     5858.75    236.90 o 
   6   0   6     1161.75     1030.24     86.72 o 
   8   0   6     1429.99     1312.44     78.18 o 
  10   0   6      173.82      254.91     67.10 o 
  12   0   6        9.22       15.94     58.89 o 
  14   0   6      135.20      116.81     59.54 o 
  16   0   6       60.75       92.53     57.68 o 
  18   0   6       18.86      154.16     67.13 o 
   2   1   6      175.41      167.64     21.62 o 
   3   1   6     4212.17     4178.09     69.53 o 
   4   1   6      337.80      365.56     25.39 o 
   5   1   6     4182.53     4119.07    101.25 o 
   6   1   6      205.47      214.09     23.30 o 
   7   1   6     2054.31     2071.77     84.78 o 
   8   1   6     1812.61     1937.84     54.52 o 
   9   1   6      254.71      290.39     34.57 o 
  10   1   6       14.07        0.42     31.49 o 
  11   1   6       30.27       22.40     31.42 o 
  12   1   6      891.17      921.22     48.40 o 
  13   1   6      522.85      581.66     46.88 o 
  14   1   6       29.07       -9.68     46.09 o 
  15   1   6       49.05      -15.44     52.01 o 
  16   1   6        1.16      -13.41     49.19 o 
  17   1   6        3.97       87.36     44.45 o 
  18   1   6        3.57       26.39     63.76 o 
  19   1   6        2.53      130.98     83.21 o 
   0   2   6      419.27      400.42     27.95 o 
   1   2   6      732.31      713.37     21.62 o 
   2   2   6      661.87      620.42     22.86 o 
   3   2   6      221.60      193.72     20.43 o 
   4   2   6      106.07       92.68     22.72 o 
   5   2   6     1667.46     1668.25     40.66 o 
   6   2   6      674.01      695.09     33.74 o 
   7   2   6     2261.18     2281.14     64.73 o 
   8   2   6      269.57      287.68     31.19 o 
   9   2   6      298.36      299.70     36.31 o 
  10   2   6       42.86       62.05     35.09 o 
  11   2   6      513.55      507.26     41.67 o 
  12   2   6      161.50      135.50     36.51 o 
  13   2   6      138.77      151.13     42.26 o 
  14   2   6      253.71      214.30     59.25 o 
  15   2   6       11.34      -24.70     45.34 o 
  16   2   6       45.69       19.21     47.85 o 
  17   2   6      123.81      159.63     44.60 o 
  18   2   6      183.20      237.26     52.41 o 
  19   2   6       50.36       36.33     46.51 o 
  20   2   6       11.24      125.19     73.74 o 
  21   2   6        6.37      129.73     82.93 o 
   1   3   6      183.89      185.50     19.52 o 
   2   3   6      753.43      789.76     24.36 o 
   3   3   6      372.06      380.21     21.88 o 
   4   3   6       35.13       33.47     17.76 o 
   5   3   6      215.58      200.81     23.70 o 
   6   3   6      815.54      845.23     36.87 o 
   7   3   6     5164.32     5300.11     92.38 o 
   8   3   6     6983.07     7049.02    146.34 o 
   9   3   6     2231.15     2371.66     95.99 o 
  10   3   6      201.94      211.98     34.54 o 
  11   3   6      440.00      308.70     51.24 o 
  12   3   6      127.95      150.85     42.99 o 
  13   3   6      748.74      713.60     65.11 o 
  14   3   6      356.73      367.41     54.88 o 
  15   3   6      110.17       64.39     48.87 o 
  16   3   6       43.60       28.70     43.05 o 
  17   3   6       16.15       18.62     47.76 o 
  18   3   6      108.37      152.77     57.08 o 
  19   3   6        5.16        6.16     54.31 o 
  20   3   6        2.70      -24.70     51.71 o 
  21   3   6        5.26       -9.42     47.87 o 
  22   3   6        1.23       44.51     57.31 o 
   1   4   6     2328.08     2435.12     40.94 o 
   2   4   6     1963.97     2044.29     36.44 o 
   3   4   6      785.88      763.49     26.93 o 
   4   4   6       73.72       66.51     21.15 o 
   5   4   6     1704.55     1699.03     34.71 o 
   6   4   6      391.64      369.27     26.38 o 
   7   4   6     7408.54     7855.55    127.88 o 
   8   4   6     4854.80     5395.61    169.56 o 
   9   4   6      161.63      178.30     38.58 o 
  10   4   6       10.36       24.37     45.26 o 
  11   4   6       74.63      114.63     47.81 o 
  12   4   6      197.36      307.91     58.62 o 
  13   4   6      438.60      451.48     60.60 o 
  14   4   6      286.68      319.76     62.37 o 
  15   4   6       62.64       85.42     52.80 o 
  16   4   6        3.20       38.83     58.73 o 
  17   4   6        7.05       32.68     52.96 o 
  18   4   6       29.33       76.97    102.55 o 
  19   4   6       37.63       58.44     58.68 o 
  20   4   6       31.42       36.78     53.77 o 
  21   4   6        8.39       33.06     57.70 o 
   1   5   6     2787.37     2934.71     46.68 o 
   2   5   6      908.72      942.79     34.25 o 
   3   5   6      106.42      101.01     23.65 o 
   4   5   6      249.28      217.60     22.68 o 
   5   5   6      854.35      856.35     28.45 o 
   6   5   6      181.08      180.06     23.47 o 
   7   5   6      127.88      153.77     30.40 o 
   8   5   6       92.02       95.13     35.76 o 
   9   5   6       70.69      169.37     50.09 o 
  10   5   6       65.48       52.41     49.07 o 
  11   5   6      153.47      238.76     55.27 o 
  12   5   6      529.12      502.26     78.11 o 
  13   5   6       86.50      105.26     53.98 o 
  14   5   6      253.65      351.92     69.45 o 
  15   5   6       18.36      -29.51     54.96 o 
  16   5   6       16.45      -33.86     62.57 o 
  17   5   6       34.01      199.54    207.15 o 
  18   5   6        7.93      -25.63     57.43 o 
  19   5   6       18.12      -47.13     61.81 o 
  20   5   6        8.04       -2.58     56.58 o 
  21   5   6        3.65       -5.28     47.80 o 
   0   6   6       35.66      -13.69     30.47 o 
   1   6   6      223.30      212.88     25.66 o 
   2   6   6      597.18      626.48     30.69 o 
   3   6   6      475.06      461.58     28.40 o 
   4   6   6        1.22       -9.23     22.58 o 
   5   6   6      132.63      125.19     24.70 o 
   6   6   6       22.46       24.93     30.30 o 
   7   6   6       21.94        6.10     31.26 o 
   8   6   6      183.39      131.21     37.02 o 
   9   6   6      100.30      100.24     47.51 o 
  10   6   6       21.44       57.00     50.68 o 
  11   6   6       56.52        5.87     49.08 o 
  12   6   6       60.28      128.42     61.90 o 
  13   6   6       90.97       75.40     58.09 o 
  14   6   6      304.96      163.03     75.23 o 
  15   6   6        8.35      -33.38     53.62 o 
  16   6   6      174.68      180.20     67.34 o 
  17   6   6       18.90      -36.65     69.61 o 
  18   6   6        6.14      -68.23     81.70 o 
  19   6   6       63.07        0.44     72.14 o 
  20   6   6        2.81      -47.77     62.98 o 
   1   7   6        1.93      -13.95     22.86 o 
   2   7   6     1101.02     1112.23     38.03 o 
   3   7   6      747.87      740.95     34.47 o 
   4   7   6      128.19      124.16     29.10 o 
   5   7   6      128.18      114.47     31.88 o 
   6   7   6       22.88        0.76     27.70 o 
   7   7   6       50.15       24.00     33.71 o 
   8   7   6       45.72       56.10     38.28 o 
   9   7   6      144.68      151.33     48.36 o 
  10   7   6     1003.65     1044.17     87.54 o 
  11   7   6      420.58      410.91     83.84 o 
  12   7   6       29.63       -9.71     62.29 o 
  13   7   6      248.38      242.64     74.01 o 
  14   7   6      180.79       58.53     55.30 o 
  15   7   6       86.10       47.22     58.30 o 
  16   7   6        7.53       28.85     60.07 o 
  17   7   6       86.85       76.64     60.01 o 
  18   7   6       16.09        6.27     53.77 o 
  19   7   6       32.15        8.35     63.69 o 
   0   8   6      388.83      333.33     46.68 o 
   1   8   6       16.68        9.72     27.11 o 
   3   8   6       45.63       45.03     29.47 o 
   4   8   6       30.83        2.85     28.96 o 
   5   8   6       78.81       68.60     33.06 o 
   6   8   6      107.16       92.26     30.66 o 
   7   8   6       20.71       34.74     35.78 o 
   8   8   6        3.81       21.04     35.10 o 
   9   8   6      107.57      118.80     45.41 o 
  10   8   6      171.14      140.46     53.67 o 
  11   8   6      186.15      200.85     66.75 o 
  12   8   6       56.33       36.15     55.65 o 
  13   8   6        3.79       34.28     61.81 o 
  14   8   6       34.68      -64.26     77.24 o 
  15   8   6       26.27      -50.23     67.72 o 
  16   8   6        5.02      -64.32     61.03 o 
  17   8   6       34.73      -79.09    132.00 o 
  18   8   6        7.52      -56.12    100.02 o 
   1   9   6      114.38      154.84     33.72 o 
   2   9   6      225.35      198.25     35.70 o 
   3   9   6       82.79       56.26     31.71 o 
   4   9   6      118.26       83.72     34.32 o 
   5   9   6      174.18      230.60     41.82 o 
   6   9   6      453.89      413.18     44.07 o 
   7   9   6      112.65      142.00     40.92 o 
   8   9   6       12.56       12.29     34.68 o 
   9   9   6       16.15        7.52     35.21 o 
  10   9   6        5.73      -24.63     35.96 o 
  11   9   6       61.71       26.93     55.38 o 
  12   9   6       85.53      127.78     69.18 o 
  13   9   6        1.88      -16.28     57.64 o 
  14   9   6       68.64       18.83    101.95 o 
  15   9   6       49.29        8.22     57.13 o 
  16   9   6       16.16      -69.03    104.31 o 
  17   9   6        4.69      -55.13     46.99 o 
   0  10   6      328.89      260.96     56.63 o 
   1  10   6       47.61        5.68     33.33 o 
   2  10   6       90.56       64.54     33.71 o 
   3  10   6       60.30       43.65     31.55 o 
   4  10   6        1.58       27.14     32.18 o 
   5  10   6      112.32       91.88     35.91 o 
   6  10   6        9.89       12.42     32.12 o 
   7  10   6        8.50       20.60     34.42 o 
   8  10   6       33.15       75.16     38.73 o 
   9  10   6       33.11       36.55     35.69 o 
  10  10   6       44.74       24.87     34.69 o 
  11  10   6       28.15       25.29     49.29 o 
  12  10   6       37.93      -35.97     72.92 o 
  13  10   6        5.62      -38.96     57.13 o 
  14  10   6       16.31      -26.62     48.54 o 
  15  10   6       17.65      -41.18     43.29 o 
  16  10   6        2.88      -48.11     47.77 o 
   1  11   6       82.78      116.05     43.63 o 
   2  11   6       82.40      182.23     44.72 o 
   3  11   6       56.49       94.44     37.50 o 
   4  11   6        3.05       65.38     49.03 o 
   5  11   6       27.38       87.29     57.74 o 
   6  11   6       92.28      123.29     37.28 o 
   7  11   6       13.80       41.77     34.21 o 
   8  11   6        9.72       17.60     34.71 o 
   9  11   6       16.89       33.69     34.88 o 
  10  11   6        5.93       -9.64     33.58 o 
  11  11   6        9.72       59.17     36.13 o 
  12  11   6       28.46       -6.39     44.30 o 
  13  11   6        4.05       14.97     87.55 o 
  14  11   6       24.61       -1.73     50.02 o 
   0  12   6       24.61      246.54    119.24 o 
   1  12   6       75.14      348.28    120.47 o 
   2  12   6      141.24      236.06     49.21 o 
   3  12   6       17.56      116.77     46.27 o 
   4  12   6       77.90      244.98     55.51 o 
   5  12   6       22.87       73.36     37.05 o 
   6  12   6        3.85       38.06     44.91 o 
   7  12   6       29.45       80.92     44.96 o 
   8  12   6       27.62       93.80     42.30 o 
   9  12   6        8.25       12.30     34.86 o 
  10  12   6       15.77       62.34     41.92 o 
  11  12   6        4.68       34.67     34.30 o 
  12  12   6        7.18        2.44     31.39 o 
   1  13   6       43.03      256.06     64.20 o 
   2  13   6       13.13      135.59     44.67 o 
   3  13   6        2.37      153.53     91.36 o 
   6  13   6        0.64      145.96     72.68 o 
   7  13   6       15.42       68.25     37.82 o 
   8  13   6       12.98       60.97     47.90 o 
   9  13   6        9.05       81.09     40.68 o 
   1  14   6       48.22      338.22     83.65 o 
   4  14   6       62.54      230.50     53.09 o 
   2   0   7      305.42      296.39     39.79 o 
   4   0   7    13698.02    14459.93    365.10 o 
   6   0   7      903.38      885.03     49.06 o 
   8   0   7      213.60      215.01     47.00 o 
  10   0   7      180.88      145.30     46.19 o 
  12   0   7        3.82       20.33     44.97 o 
  14   0   7       26.41      -11.52     55.38 o 
  16   0   7      602.10      663.48    143.33 o 
   0   1   7        5.54        6.88     29.73 o 
   2   1   7      103.02       93.25     19.76 o 
   3   1   7      767.37      779.36     29.05 o 
   4   1   7     1493.83     1611.58     43.67 o 
   5   1   7       83.41       54.42     24.03 o 
   6   1   7      184.65      226.81     28.10 o 
   7   1   7     2394.93     2404.21     74.61 o 
   8   1   7      748.40      817.82     40.31 o 
   9   1   7       24.71        3.66     31.52 o 
  10   1   7      136.15      141.24     35.57 o 
  11   1   7       41.12       34.40     32.58 o 
  12   1   7      264.83      248.37     42.33 o 
  13   1   7       78.13       68.44     38.95 o 
  14   1   7       80.87       87.80     40.76 o 
  15   1   7       74.97       16.26     47.71 o 
  16   1   7      297.12      368.23     54.48 o 
  17   1   7       19.93       72.97     49.67 o 
  18   1   7        5.67       77.35    102.95 o 
  19   1   7       32.04      158.87     77.76 o 
  20   1   7        5.64      368.59    185.28 o 
   1   2   7      570.02      575.54     21.65 o 
   2   2   7      798.56      784.91     23.89 o 
   3   2   7     2950.81     2812.35     52.54 o 
   4   2   7       85.23      126.44     32.21 o 
   5   2   7     2623.93     2739.64     51.04 o 
   6   2   7     1995.96     1981.67     47.04 o 
   7   2   7     3141.15     3047.26     55.83 o 
   8   2   7      502.48      492.47     35.65 o 
   9   2   7       18.61       17.24     28.65 o 
  10   2   7       63.05       63.20     33.58 o 
  11   2   7      163.11      163.11     37.12 o 
  12   2   7       59.12       50.45     39.10 o 
  13   2   7       20.60       -1.32     41.54 o 
  14   2   7        4.06        5.90     51.16 o 
  15   2   7       73.02       66.57     48.19 o 
  16   2   7      148.26       98.53     55.83 o 
  17   2   7       11.05      -48.87     47.65 o 
  18   2   7        2.18      124.83    107.45 o 
  19   2   7       43.89       40.67     46.37 o 
  20   2   7       35.86      101.76    102.74 o 
  21   2   7        2.43       52.68     68.54 o 
  22   2   7        6.79      947.33    408.20 o 
   0   3   7     2609.64     2811.55     67.30 o 
   1   3   7     1164.46     1248.83     29.89 o 
   2   3   7      800.53      762.64     25.92 o 
   3   3   7      337.03      355.17     23.14 o 
   4   3   7     1467.76     1426.54     35.26 o 
   5   3   7      139.71      131.08     26.15 o 
   6   3   7      604.93      625.27     33.22 o 
   7   3   7     4355.79     4428.13     66.26 o 
   8   3   7     3518.95     3779.36     69.57 o 
   9   3   7       65.76      105.40     31.28 o 
  10   3   7      355.90      364.68     38.17 o 
  11   3   7      185.72      207.45     53.14 o 
  12   3   7      267.35      249.34     51.55 o 
  13   3   7      148.20      106.17     51.06 o 
  14   3   7      331.96      311.05     58.39 o 
  15   3   7      256.76      280.33     57.96 o 
  16   3   7       17.37       36.03     51.27 o 
  17   3   7        7.58        5.60     54.40 o 
  18   3   7       48.00       39.15     58.10 o 
  19   3   7        2.16       -2.74     62.47 o 
  20   3   7        0.40       56.33     67.70 o 
  21   3   7       15.93       74.51     73.99 o 
   1   4   7     1688.11     1765.74     38.93 o 
   2   4   7      909.66      950.05     30.66 o 
   3   4   7     1467.64     1472.17     35.19 o 
   4   4   7     1249.25     1190.42     32.56 o 
   5   4   7      260.30      272.00     25.37 o 
   6   4   7     1991.92     1954.02     46.55 o 
   7   4   7     6226.61     6372.04    122.61 o 
   8   4   7     1496.51     1563.09     48.59 o 
   9   4   7      136.11      167.42     43.23 o 
  10   4   7      350.38      336.52     47.03 o 
  11   4   7       37.94       40.02     44.29 o 
  12   4   7      148.94      176.38     57.51 o 
  13   4   7      519.38      530.01     59.68 o 
  14   4   7      493.95      539.99     72.39 o 
  15   4   7       28.43      -35.03     51.48 o 
  16   4   7        3.84      -15.16     56.30 o 
  17   4   7       14.68       44.98     54.58 o 
  18   4   7        1.41      -48.03     46.93 o 
  19   4   7        6.30        6.58     51.34 o 
  20   4   7       24.34       39.50     53.59 o 
  21   4   7       13.04       39.67     49.88 o 
   0   5   7       26.72       51.14     34.08 o 
   1   5   7      443.24      421.97     26.74 o 
   2   5   7      166.35      116.60     24.15 o 
   3   5   7      715.84      713.03     29.44 o 
   4   5   7      118.97      113.18     23.73 o 
   5   5   7      151.25      157.27     24.17 o 
   6   5   7       23.44       10.47     20.38 o 
   7   5   7      165.84      183.12     35.08 o 
   8   5   7      215.55      266.69     37.93 o 
   9   5   7      446.36      449.56     54.46 o 
  10   5   7       28.88        2.13     49.33 o 
  11   5   7       19.09       72.99     52.74 o 
  12   5   7      711.51      754.86     68.57 o 
  13   5   7      231.51      228.06     57.99 o 
  14   5   7       77.67       46.66     56.14 o 
  15   5   7      183.56      178.15     67.18 o 
  16   5   7        3.96      -10.82     62.77 o 
  17   5   7       25.05      -38.02     54.15 o 
  18   5   7       44.17       -8.81     52.55 o 
  19   5   7        5.63      -29.71     55.50 o 
  20   5   7        5.04        6.86     45.24 o 
   1   6   7       93.40      118.63     26.65 o 
   2   6   7       16.06       16.41     24.01 o 
   3   6   7      732.11      750.69     35.05 o 
   4   6   7      360.98      388.80     29.11 o 
   5   6   7      104.74       49.10     25.73 o 
   6   6   7        3.01       13.50     27.61 o 
   7   6   7      229.67      196.95     36.41 o 
   8   6   7      105.38       54.08     40.91 o 
   9   6   7      329.69      346.28     56.24 o 
  10   6   7      339.23      386.87     61.10 o 
  11   6   7      231.28      189.51     52.59 o 
  12   6   7      210.31      212.17     56.75 o 
  13   6   7       54.25       34.67     58.87 o 
  14   6   7      209.87      203.49     65.18 o 
  15   6   7       54.48       50.90     57.80 o 
  16   6   7       10.70      -45.61     70.19 o 
  17   6   7        9.98      -46.54     70.00 o 
  18   6   7       17.60      -29.91     51.30 o 
  19   6   7        0.89       23.08     66.89 o 
  20   6   7        0.40       -7.81     52.95 o 
   0   7   7       78.57       40.75     44.12 o 
   1   7   7       78.89       84.95     27.46 o 
   2   7   7      506.37      523.42     33.73 o 
   3   7   7       52.29        9.30     27.06 o 
   4   7   7       33.56       25.95     29.70 o 
   5   7   7      409.19      390.32     36.77 o 
   6   7   7       50.25       58.67     30.44 o 
   7   7   7      126.86      149.50     33.97 o 
   8   7   7       27.66       -7.79     34.57 o 
   9   7   7      772.69      739.00     54.11 o 
  10   7   7      164.77      215.31     55.45 o 
  11   7   7      204.76      260.00     65.95 o 
  12   7   7       14.57       15.31     59.54 o 
  13   7   7        8.49       -3.06     58.88 o 
  14   7   7       43.53       49.18     71.36 o 
  15   7   7      105.69      112.28     60.26 o 
  16   7   7        1.46      -17.56     86.77 o 
  17   7   7       21.08       -7.05     48.49 o 
  18   7   7       63.70       46.39     50.50 o 
  19   7   7        7.05      -88.06     91.45 o 
   1   8   7      345.65      308.97     33.58 o 
   2   8   7      688.28      605.89     41.64 o 
   3   8   7      155.45      116.09     31.08 o 
   4   8   7       14.02       30.66     30.37 o 
   5   8   7      163.43      138.53     33.70 o 
   6   8   7      159.33      131.34     34.04 o 
   7   8   7      139.63       86.15     40.58 o 
   8   8   7      565.04      596.78     46.49 o 
   9   8   7      412.94      370.15     44.01 o 
  10   8   7      478.27      405.29     55.24 o 
  11   8   7      414.34      371.89     70.78 o 
  12   8   7       78.43       30.61     76.82 o 
  13   8   7       78.44       63.75     72.06 o 
  14   8   7       44.17       -8.04     55.17 o 
  15   8   7        3.33        9.02     53.91 o 
  16   8   7        2.13      -59.99     63.21 o 
  17   8   7       20.75       12.88     51.67 o 
  18   8   7        8.16      -42.92     45.36 o 
   0   9   7      126.47       95.49     41.12 o 
   1   9   7        7.74       -9.86     32.14 o 
   2   9   7      202.46      183.03     34.95 o 
   3   9   7      258.05      247.32     34.85 o 
   4   9   7       71.63       65.36     31.67 o 
   5   9   7      260.95      221.39     33.53 o 
   6   9   7      506.20      530.56     45.22 o 
   7   9   7       29.93       72.55     37.26 o 
   8   9   7       16.45       31.05     35.95 o 
   9   9   7       25.52       27.39     33.37 o 
  10   9   7        5.94      -56.93     47.70 o 
  11   9   7       16.30      -18.03     52.86 o 
  12   9   7       11.72      -55.59     56.05 o 
  13   9   7       27.42       23.04     55.25 o 
  14   9   7       72.83       61.99     58.61 o 
  15   9   7       18.83      -66.49     57.32 o 
  16   9   7        2.42      -33.67     81.31 o 
  17   9   7        5.86      -18.05    124.59 o 
   1  10   7       59.85       77.70     32.82 o 
   2  10   7       80.20       32.66     30.60 o 
   3  10   7       18.93       84.22     48.31 o 
   4  10   7       27.99        9.48     35.00 o 
   5  10   7        2.59       67.06     34.98 o 
   6  10   7       17.28        9.51     33.31 o 
   7  10   7       68.20       39.06     36.69 o 
   8  10   7       73.96        9.36     36.10 o 
   9  10   7        3.10       45.04     40.73 o 
  10  10   7       30.88      111.69     38.03 o 
  11  10   7       18.61       51.90     52.20 o 
  12  10   7       39.25       13.57     43.24 o 
  13  10   7       16.87       -9.11     75.07 o 
  14  10   7        1.19        4.75     52.93 o 
  15  10   7        2.43     -110.42    103.88 o 
   0  11   7       24.00       74.56     65.85 o 
   1  11   7       20.02      119.99     40.88 o 
   2  11   7       78.53      157.18     53.90 o 
   3  11   7       31.59      100.87     32.26 o 
   4  11   7       20.01       79.84     37.63 o 
   5  11   7       16.05       41.14     36.75 o 
   6  11   7       25.21      106.47     54.45 o 
   7  11   7       59.50       82.77     35.15 o 
   8  11   7       10.95       51.15     34.54 o 
   9  11   7       29.10      192.38     67.06 o 
  10  11   7       26.09       42.18     35.10 o 
  11  11   7       51.53       48.98     38.23 o 
  12  11   7        3.71      -57.74     41.70 o 
  13  11   7       24.17        7.78     44.62 o 
   1  12   7       73.14      161.23     45.51 o 
   3  12   7       12.39      180.73     64.41 o 
   4  12   7        2.01      108.72     52.88 o 
   5  12   7       15.42       64.16     49.43 o 
   6  12   7       12.52       65.30     39.40 o 
   7  12   7        7.73       87.91     45.11 o 
   8  12   7        4.95       12.03     34.68 o 
   9  12   7        1.69       44.34     37.03 o 
  10  12   7       39.99       44.27     34.03 o 
  11  12   7       11.16       33.58     38.09 o 
   6  13   7        0.18      151.38     50.02 o 
   7  13   7       15.70      164.29     52.82 o 
   8  13   7        6.77      123.12     50.92 o 
   0   0   8     4832.83     4730.13    126.56 o 
   2   0   8     1950.94     1923.91     69.60 o 
   4   0   8     6298.61     6512.24    177.43 o 
   6   0   8      743.26      797.31     46.98 o 
   8   0   8      650.39      706.62     49.25 o 
  10   0   8      198.25      205.55     50.11 o 
  12   0   8       62.96       44.55     67.51 o 
  14   0   8       73.41       64.45     57.54 o 
  18   0   8       23.50      276.56    169.47 o 
   1   1   8      433.74      398.72     18.53 o 
   2   1   8       36.42       47.97     18.94 o 
   3   1   8      814.39      775.05     30.85 o 
   4   1   8     2663.37     2742.73     46.77 o 
   6   1   8      149.16      146.29     28.94 o 
   7   1   8      250.95      265.44     30.84 o 
   8   1   8      105.04      101.60     27.91 o 
   9   1   8       54.02       66.64     30.58 o 
  10   1   8        8.65        5.31     32.30 o 
  11   1   8       83.81      110.82     42.79 o 
  12   1   8      223.67      203.92     46.00 o 
  13   1   8        0.66      -44.29     36.67 o 
  14   1   8      127.03       65.70     39.42 o 
  15   1   8      115.83      175.52     53.09 o 
  16   1   8      553.37      615.07     66.01 o 
  18   1   8        2.61      224.53    164.02 o 
  19   1   8        0.30      169.16    140.46 o 
  22   1   8        0.61      930.84    308.68 o 
   0   2   8       66.73       81.43     22.14 o 
   1   2   8      774.65      782.08     22.16 o 
   2   2   8      375.13      368.24     22.79 o 
   3   2   8      528.98      512.84     28.97 o 
   4   2   8     1147.45     1184.82     36.38 o 
   5   2   8       46.03       14.74     22.81 o 
   6   2   8       16.43       12.02     27.71 o 
   7   2   8      776.64      790.34     39.49 o 
   8   2   8       19.89        7.31     29.40 o 
   9   2   8      125.66      135.38     34.17 o 
  10   2   8       33.33       26.04     34.41 o 
  11   2   8       21.93        5.94     36.01 o 
  12   2   8       15.41       53.32     36.77 o 
  13   2   8      236.01      237.06     53.62 o 
  14   2   8        6.98       55.18     47.30 o 
  15   2   8       45.88       58.54     48.24 o 
  16   2   8        9.37       56.86     49.97 o 
  17   2   8        4.30       -3.70     47.98 o 
  18   2   8        6.55       50.39     65.83 o 
  19   2   8        8.81      -33.47     78.77 o 
  20   2   8       11.14       78.84     68.91 o 
  21   2   8       10.77      615.91    270.02 o 
   1   3   8     1768.83     1800.52     34.42 o 
   2   3   8      530.97      525.63     25.43 o 
   3   3   8     1308.79     1283.44     31.75 o 
   4   3   8     2681.42     2693.49     71.28 o 
   5   3   8     3031.73     3207.25     54.79 o 
   6   3   8      269.79      246.53     32.96 o 
   7   3   8      710.81      683.00     39.14 o 
   8   3   8     1392.95     1480.65     49.15 o 
   9   3   8      150.03      138.39     32.94 o 
  10   3   8      210.38      229.15     37.10 o 
  11   3   8       13.65       -0.41     40.23 o 
  12   3   8      163.59      151.29     48.02 o 
  13   3   8      137.16      141.65     57.79 o 
  14   3   8      166.94      217.85     53.38 o 
  15   3   8      268.06      200.76     54.25 o 
  16   3   8       57.14       32.55     54.86 o 
  17   3   8        0.79       -2.51     49.46 o 
  18   3   8       57.16       85.98     55.79 o 
  19   3   8        2.88       21.55     49.33 o 
  20   3   8        7.07       17.03     58.40 o 
  21   3   8        2.84       -9.09     87.65 o 
   0   4   8     8001.79     8657.75    120.78 o 
   1   4   8      968.41     1015.47     30.76 o 
   2   4   8       26.02       12.25     21.09 o 
   3   4   8      682.77      710.82     29.07 o 
   4   4   8      276.73      276.58     25.28 o 
   5   4   8      600.55      590.80     29.83 o 
   6   4   8     1441.31     1472.26     45.62 o 
   7   4   8     2391.86     2442.18     55.96 o 
   8   4   8      102.21      117.67     32.85 o 
   9   4   8      430.79      402.03     45.85 o 
  10   4   8       72.61      107.54     43.85 o 
  11   4   8      307.46      287.94     51.84 o 
  12   4   8       17.60      -17.16     45.83 o 
  13   4   8      136.65      162.79     53.05 o 
  14   4   8      434.58      415.85     65.45 o 
  15   4   8       11.13      -37.03     54.53 o 
  16   4   8       17.38      -60.34     51.41 o 
  17   4   8       14.68       30.12     56.93 o 
  18   4   8       10.17      -29.23     60.90 o 
  19   4   8        1.09        8.41     53.51 o 
  20   4   8       21.30       21.30     50.59 o 
  21   4   8        3.98      -27.64     74.09 o 
   1   5   8      248.76      230.31     26.08 o 
   2   5   8       50.90       27.70     23.33 o 
   3   5   8       28.36       23.02     22.90 o 
   4   5   8       20.92       10.76     21.72 o 
   5   5   8       24.82       26.84     22.77 o 
   6   5   8       47.65       11.86     23.65 o 
   7   5   8       27.90       14.08     35.44 o 
   8   5   8      153.91      125.46     44.18 o 
   9   5   8      517.01      455.92     54.27 o 
  10   5   8      284.72      304.15     60.21 o 
  11   5   8     1284.58     1315.26     81.85 o 
  12   5   8      480.11      506.86     66.94 o 
  13   5   8      823.15      795.59     71.43 o 
  14   5   8       65.61       54.00     48.66 o 
  15   5   8       40.37       46.97     54.46 o 
  16   5   8       88.26       29.84     63.71 o 
  17   5   8        1.74      -20.45     57.35 o 
  18   5   8       30.38      -24.24     57.57 o 
  19   5   8       12.73       16.93     48.01 o 
  20   5   8        2.10       13.86     51.64 o 
   0   6   8       22.93       14.84     33.89 o 
   1   6   8       81.25       46.48     25.63 o 
   2   6   8       75.75       55.78     27.39 o 
   3   6   8        1.92        0.08     25.84 o 
   4   6   8       79.64       83.45     26.92 o 
   5   6   8       40.29       23.62     31.12 o 
   6   6   8       86.49       72.45     29.06 o 
   7   6   8      286.77      242.61     37.20 o 
   8   6   8       19.86       26.45     46.28 o 
   9   6   8      334.47      309.03     56.68 o 
  10   6   8      972.65     1061.55     68.62 o 
  11   6   8       78.06       93.26     57.62 o 
  12   6   8      218.94      195.71     56.12 o 
  13   6   8       77.41        7.23     58.74 o 
  14   6   8      199.26      106.17     72.34 o 
  15   6   8       62.09      -58.16     62.78 o 
  16   6   8        3.55      -16.02     52.03 o 
  17   6   8        1.82      -54.97     74.29 o 
  18   6   8       31.63      -49.56     90.35 o 
  19   6   8        2.19      -71.39     71.75 o 
   1   7   8       52.46       39.85     28.57 o 
   2   7   8      140.31      130.68     28.65 o 
   3   7   8      605.94      533.00     36.06 o 
   4   7   8       29.50       55.02     32.40 o 
   5   7   8       65.97       36.29     29.17 o 
   6   7   8       80.62       59.96     34.71 o 
   7   7   8      204.24      152.95     39.40 o 
   8   7   8      615.08      580.75     46.29 o 
   9   7   8      461.27      510.01     57.91 o 
  10   7   8     1460.01     1589.87     76.73 o 
  11   7   8      430.51      443.83     59.26 o 
  12   7   8      133.42      225.09     62.75 o 
  13   7   8      118.33      138.69     68.53 o 
  14   7   8        4.78      -49.11     59.81 o 
  15   7   8       32.98       40.19     66.96 o 
  16   7   8        7.05      -90.67     60.44 o 
  17   7   8       25.88      -96.81     64.54 o 
  18   7   8        1.31     -101.65     95.93 o 
  19   7   8        2.20      -24.59     60.44 o 
   0   8   8       13.13        6.77     41.43 o 
   1   8   8       98.34       55.15     31.85 o 
   2   8   8     1262.45     1266.15     50.23 o 
   3   8   8      197.81      185.77     32.88 o 
   4   8   8      243.17      207.42     35.58 o 
   5   8   8        0.92       17.08     32.99 o 
   6   8   8      139.28      100.44     35.61 o 
   7   8   8       25.71      -38.46     37.40 o 
   8   8   8      145.52      160.38     37.43 o 
   9   8   8      118.02      143.40     45.64 o 
  10   8   8      121.34       48.80     52.92 o 
  11   8   8       65.71        0.16     56.62 o 
  12   8   8       77.36       28.16     51.37 o 
  13   8   8       33.77        8.91     61.42 o 
  14   8   8        9.82      -26.53     66.49 o 
  15   8   8        2.85      -56.29     81.89 o 
  16   8   8        0.58      -35.73     63.78 o 
  17   8   8        9.57     -254.03    195.80 o 
   1   9   8       70.58        0.07     32.59 o 
   2   9   8       10.57      -44.63     31.46 o 
   3   9   8       46.96       28.14     33.81 o 
   4   9   8        1.05      -11.75     29.04 o 
   5   9   8       88.55      101.77     36.83 o 
   6   9   8      363.36      389.74     36.55 o 
   7   9   8        4.05       23.74     34.82 o 
   8   9   8        6.57       22.36     35.03 o 
   9   9   8      123.95       69.70     44.24 o 
  10   9   8       74.81       63.10     43.53 o 
  11   9   8       15.91       -1.81     45.55 o 
  12   9   8        4.83      -65.14     43.47 o 
  13   9   8        2.96      -37.63     54.59 o 
  14   9   8       17.33       31.36     40.87 o 
  15   9   8        6.37      -48.86     58.88 o 
  16   9   8        2.08     -143.43    104.31 o 
   0  10   8       43.88       63.10     47.80 o 
   1  10   8       35.30       55.54     33.80 o 
   2  10   8      126.60      125.97     31.60 o 
   3  10   8       61.91       52.12     33.32 o 
   4  10   8        4.91       13.51     32.65 o 
   5  10   8       30.74       65.51     35.51 o 
   6  10   8       40.59       78.89     41.25 o 
   7  10   8       22.29       54.14     36.30 o 
   8  10   8       44.38       67.91     37.76 o 
   9  10   8        1.62       28.56     37.41 o 
  10  10   8       11.20        9.41     36.08 o 
  11  10   8       20.99       12.84     40.82 o 
  12  10   8        6.41      -16.26     40.13 o 
  13  10   8        3.76      -40.92     53.40 o 
  14  10   8        5.95      -69.01     46.01 o 
  15  10   8        2.38       15.82     42.36 o 
   1  11   8       61.59      162.42     48.33 o 
   2  11   8       64.77      175.20     49.30 o 
   3  11   8       33.83      110.32     40.39 o 
   4  11   8       54.43       78.96     47.31 o 
   5  11   8        0.64       49.21     41.02 o 
   6  11   8      138.32      171.70     43.98 o 
   7  11   8        0.12      438.66    206.15 o 
   8  11   8       16.80       37.45     38.17 o 
   9  11   8       42.97       83.74     45.77 o 
  10  11   8        1.94       57.45     36.31 o 
  11  11   8        4.36       21.88     40.12 o 
  12  11   8       20.38        2.60     41.84 o 
  13  11   8        4.98      -37.08     54.91 o 
   0  12   8       63.96      236.15     73.73 o 
   1  12   8        8.71      200.62     50.55 o 
   3  12   8        9.57      186.21     86.84 o 
   4  12   8       11.53      170.05     59.18 o 
   5  12   8       18.59      136.66     49.69 o 
   6  12   8        8.35      239.52     61.06 o 
   7  12   8       42.26       74.42     35.33 o 
   8  12   8       13.84       51.47     44.27 o 
   9  12   8        5.22       47.59     35.48 o 
  10  12   8        0.48       44.72     34.57 o 
   4  13   8        1.69      298.97    109.06 o 
   6  13   8        5.02      108.88     47.69 o 
   7  13   8        3.83      151.09     51.60 o 
   2   0   9       92.09       76.97     27.77 o 
   4   0   9      435.70      432.63     31.48 o 
   6   0   9     1841.63     1972.21     67.57 o 
   8   0   9       27.51       11.35     43.98 o 
  10   0   9       22.61       35.13     43.67 o 
  12   0   9      176.04      205.06     57.77 o 
  14   0   9       25.89       17.73     52.66 o 
  16   0   9      642.34      719.51    110.60 o 
  18   0   9      113.38      224.30    106.33 o 
   0   1   9      712.08      700.49     50.31 o 
   1   1   9      803.70      830.03     29.41 o 
   2   1   9      192.45      185.90     25.71 o 
   3   1   9       41.21       47.36     21.86 o 
   4   1   9     1887.31     1889.77     42.08 o 
   5   1   9      187.43      209.84     31.54 o 
   6   1   9      777.82      806.03     36.93 o 
   7   1   9        6.74        2.26     27.46 o 
   8   1   9       18.44       24.76     28.37 o 
   9   1   9      167.85      134.32     32.84 o 
  10   1   9       69.35       26.98     31.87 o 
  11   1   9       16.81       26.44     32.48 o 
  12   1   9       65.09       63.12     38.41 o 
  13   1   9       39.35       -7.21     46.30 o 
  14   1   9       22.19       65.34     48.48 o 
  15   1   9       48.84       69.00     41.66 o 
  16   1   9      289.44      385.27     54.21 o 
  18   1   9        3.13      153.80     86.17 o 
  20   1   9        6.15      458.06    158.90 o 
  21   1   9       11.17      888.56    286.01 o 
   1   2   9      296.02      321.01     20.93 o 
   2   2   9      202.58      228.32     24.79 o 
   3   2   9      331.32      357.04     28.41 o 
   4   2   9     1938.81     2769.44    341.37 o 
   5   2   9     1304.91     1375.22     41.06 o 
   6   2   9      356.39      352.67     33.35 o 
   7   2   9       89.50      112.23     31.25 o 
   8   2   9      134.84      130.91     32.34 o 
   9   2   9       45.59      112.23     33.12 o 
  10   2   9       43.64       34.35     38.44 o 
  11   2   9        4.47        4.44     33.11 o 
  12   2   9       77.09       50.64     42.28 o 
  13   2   9       11.71       44.55     47.16 o 
  14   2   9       76.91       31.98     48.70 o 
  15   2   9       42.86       44.05     52.44 o 
  16   2   9       83.23       96.22     51.96 o 
  17   2   9        0.19        3.24     48.34 o 
  18   2   9        4.74       -4.31     43.42 o 
  19   2   9       14.78       79.11     77.99 o 
  20   2   9       22.55      920.08    426.07 o 
  21   2   9        0.05       82.80     78.23 o 
   0   3   9     2471.09     2389.36     51.42 o 
   1   3   9      856.93      871.15     28.32 o 
   2   3   9      734.68      689.59     27.82 o 
   3   3   9       50.87       49.75     22.78 o 
   4   3   9       59.80       87.71     26.78 o 
   5   3   9      567.31      586.00     34.36 o 
   6   3   9       34.68       40.50     29.51 o 
   7   3   9      162.90      134.95     34.86 o 
   8   3   9      492.03      507.88     38.54 o 
   9   3   9       38.17       42.78     33.80 o 
  10   3   9      171.04      176.33     44.51 o 
  11   3   9      153.31      159.24     42.62 o 
  12   3   9      170.33      114.40     51.61 o 
  13   3   9      110.16       93.90     49.35 o 
  14   3   9       21.39      -47.98     40.01 o 
  15   3   9       66.83       48.38     42.50 o 
  16   3   9        3.86      -72.22     48.14 o 
  17   3   9       33.40       -0.18     47.11 o 
  18   3   9       12.74        0.15     53.99 o 
  19   3   9        2.73      -22.19     57.87 o 
  20   3   9        1.96      141.58     84.72 o 
  21   3   9       19.73       84.82     79.58 o 
   1   4   9      671.99      667.02     28.70 o 
   2   4   9       12.58       37.30     21.81 o 
   3   4   9      265.29      286.63     25.88 o 
   4   4   9      102.66       89.95     23.37 o 
   5   4   9      185.84      170.73     26.60 o 
   6   4   9      520.57      510.38     35.95 o 
   7   4   9      463.44      485.48     40.63 o 
   8   4   9        1.69       41.15     41.41 o 
   9   4   9       69.81       35.81     38.53 o 
  10   4   9      300.06      262.41     43.69 o 
  11   4   9       69.72      108.39     44.32 o 
  12   4   9       76.40      244.99     98.62 o 
  13   4   9      891.24      907.85     71.82 o 
  14   4   9      235.72      173.00     60.28 o 
  15   4   9       34.60       11.19     50.27 o 
  16   4   9       16.62      -12.61     55.28 o 
  17   4   9        5.49       46.98     59.40 o 
  18   4   9        1.24      -45.96     57.37 o 
  19   4   9       11.04       -3.31     61.23 o 
  20   4   9       13.87      -17.96     76.82 o 
   0   5   9       83.64       75.57     37.19 o 
   1   5   9      148.63      160.32     24.90 o 
   2   5   9      183.26      170.04     27.44 o 
   3   5   9       72.42       57.72     27.36 o 
   4   5   9      125.27      126.26     24.94 o 
   5   5   9       30.36       26.92     25.37 o 
   6   5   9      231.13      192.73     28.48 o 
   7   5   9       93.30       91.19     45.75 o 
   8   5   9      102.72       58.68     42.25 o 
   9   5   9      461.29      398.04     58.31 o 
  10   5   9      107.65      144.42     50.63 o 
  11   5   9      567.50      541.62     58.95 o 
  12   5   9     1239.87     1259.74     71.92 o 
  13   5   9       70.88       10.32     56.58 o 
  14   5   9      132.73       94.61     57.25 o 
  15   5   9        8.39       -2.23     62.82 o 
  16   5   9       14.24      -68.89     68.81 o 
  17   5   9       18.72      -76.91     68.63 o 
  18   5   9        3.81      -51.65     58.48 o 
  19   5   9        1.08      -26.55     57.47 o 
  20   5   9        1.77       -8.57     56.37 o 
   1   6   9      166.68      148.16     28.61 o 
   2   6   9       59.63       29.05     28.17 o 
   3   6   9       33.26       17.89     29.73 o 
   4   6   9       27.75      -11.26     28.26 o 
   5   6   9       12.05       38.11     33.29 o 
   6   6   9      201.69      117.60     32.15 o 
   7   6   9      525.80      581.14     49.67 o 
   8   6   9      354.95      371.24     55.93 o 
   9   6   9       16.25       40.45     45.18 o 
  10   6   9      735.74      695.67     60.26 o 
  11   6   9      780.17      804.20     61.64 o 
  12   6   9      794.66      707.12     60.97 o 
  13   6   9      243.97      212.26     58.62 o 
  14   6   9      103.05       46.18     63.73 o 
  15   6   9      112.11       93.21     59.61 o 
  16   6   9        4.73      -37.35     52.64 o 
  17   6   9       10.70        6.49     62.09 o 
  18   6   9       42.82      -15.19     57.13 o 
  19   6   9        0.46      -44.29     59.27 o 
   0   7   9      359.85      331.90     45.80 o 
   1   7   9       47.33       44.08     28.51 o 
   2   7   9        2.91        3.85     28.90 o 
   3   7   9      243.85      274.37     40.84 o 
   4   7   9       21.27       61.25     33.65 o 
   5   7   9       13.15       11.19     31.60 o 
   6   7   9       16.11       39.87     35.19 o 
   7   7   9      585.05      493.13     47.26 o 
   8   7   9      551.88      582.97     54.43 o 
   9   7   9      667.49      602.38     56.69 o 
  10   7   9       95.53      108.54     47.21 o 
  11   7   9       15.69        4.53     42.09 o 
  12   7   9       96.45       51.33     49.62 o 
  13   7   9       31.15       38.60     45.29 o 
  14   7   9        9.86      -45.57     39.85 o 
  15   7   9       15.48     -101.73     95.34 o 
  16   7   9        8.40      -94.94     85.60 o 
  17   7   9        4.38      -57.15     49.27 o 
  18   7   9        1.33      -23.61     56.52 o 
   1   8   9       92.53       47.33     28.68 o 
   2   8   9      228.66      206.67     35.69 o 
   3   8   9       95.49       61.05     35.61 o 
   4   8   9      145.73      162.22     36.13 o 
   5   8   9      106.29       90.39     32.60 o 
   6   8   9      657.70      744.88     44.21 o 
   7   8   9      105.81      165.94     64.57 o 
   8   8   9      108.59       76.04     34.91 o 
   9   8   9       49.34       36.97     42.35 o 
  10   8   9       92.16       42.95     49.13 o 
  11   8   9       26.86      -13.07     44.56 o 
  12   8   9       12.53      -19.34     48.04 o 
  13   8   9       29.33      -46.74     45.96 o 
  14   8   9        3.02        5.43     42.58 o 
  15   8   9        3.60      -33.50     54.06 o 
  16   8   9        1.18      -96.60    109.58 o 
  17   8   9        3.46      -82.67     88.91 o 
   0   9   9        1.27       20.81     52.70 o 
   1   9   9        5.91       37.89     31.18 o 
   2   9   9      199.52      245.50     39.05 o 
   3   9   9        3.85       28.46     29.25 o 
   4   9   9      108.83       95.52     30.56 o 
   5   9   9        3.80       33.41     32.88 o 
   6   9   9       10.78       41.31     31.30 o 
   7   9   9       10.96       19.87     37.61 o 
   8   9   9       52.35       35.59     39.03 o 
   9   9   9       31.90       19.18     38.48 o 
  10   9   9       23.43       34.79     49.90 o 
  11   9   9       30.01       33.17     46.27 o 
  12   9   9       15.05       16.20     68.49 o 
  13   9   9        0.49      -19.70     44.44 o 
  14   9   9        4.93      -20.34     45.67 o 
  15   9   9        0.52      -54.05     56.33 o 
  16   9   9        1.56      -50.59     37.46 o 
   1  10   9      115.15       92.30     33.36 o 
   2  10   9       37.47       82.81     35.69 o 
   3  10   9       14.12      104.76     30.92 o 
   4  10   9       55.34       44.60     34.10 o 
   5  10   9        8.82       83.46     33.99 o 
   6  10   9      130.24      142.45     38.12 o 
   7  10   9      107.63       78.17     39.23 o 
   8  10   9       80.77      111.11     40.00 o 
   9  10   9       44.22       44.79     40.06 o 
  10  10   9       23.73      -11.52     43.50 o 
  11  10   9        4.93       -0.84     45.40 o 
  12  10   9       10.12      -61.32     40.88 o 
  13  10   9       24.32       -7.36     44.40 o 
  14  10   9        1.97      -33.25     59.39 o 
   1  11   9        4.90      151.91     55.07 o 
   2  11   9       28.84      139.36     42.99 o 
   3  11   9       39.12       73.80     37.73 o 
   4  11   9        0.12       56.74     37.49 o 
   5  11   9        1.74       55.13     40.98 o 
   6  11   9       30.85      103.86     40.85 o 
   7  11   9       14.71       85.66     44.45 o 
   8  11   9        3.33       13.79     34.28 o 
   9  11   9       15.97       64.45     39.19 o 
  10  11   9        1.32        9.44     30.95 o 
  11  11   9       13.04      -31.08     38.77 o 
  12  11   9        3.89      -25.95     42.33 o 
   2  12   9        4.70      130.50     45.19 o 
   5  12   9        1.19      134.89     72.93 o 
   7  12   9       11.32       55.85     52.68 o 
   8  12   9        9.15       57.67     35.32 o 
   9  12   9        2.50       59.72     36.62 o 
   0  13   9       15.81      162.20     69.71 o 
   1  13   9        3.73      288.97     76.99 o 
   2  13   9       17.76      302.56     87.80 o 
   4  13   9        5.54      208.70     69.91 o 
   5  13   9        7.91      182.09     59.19 o 
   0   0  10      128.83      156.11     70.43 o 
   2   0  10      254.29      212.96     32.33 o 
   6   0  10      575.26      572.94     42.36 o 
   8   0  10      117.10      181.06     45.67 o 
  10   0  10       12.30        5.27     42.41 o 
  12   0  10      122.24      103.91     46.18 o 
  14   0  10       36.16       51.69     45.93 o 
  16   0  10       33.06      185.30    169.53 o 
  18   0  10        2.36      171.26    214.11 o 
  20   0  10       19.71      207.57    258.69 o 
   1   1  10      791.53      836.43     41.72 o 
   2   1  10       57.37       65.68     25.08 o 
   3   1  10     1256.64     1214.22     30.03 o 
   4   1  10      673.30      692.51     26.70 o 
   5   1  10       98.70       98.53     24.59 o 
   6   1  10      152.01      148.41     31.44 o 
   7   1  10       41.61       45.18     31.29 o 
   8   1  10        5.35        3.87     32.62 o 
   9   1  10       39.93       64.45     34.48 o 
  10   1  10      142.75      139.72     35.33 o 
  11   1  10       32.57       82.17     46.82 o 
  12   1  10       91.35       80.75     36.86 o 
  13   1  10        1.52       43.92     32.11 o 
  14   1  10       59.39       74.83     48.11 o 
  15   1  10       68.76       93.78     41.75 o 
  16   1  10       44.75       66.27     41.87 o 
  17   1  10       11.41       -4.74     58.43 o 
  18   1  10       49.85      327.45    169.44 o 
  19   1  10        2.05      205.60    178.60 o 
  20   1  10       11.01      474.69    259.67 o 
   0   2  10     7019.33     6830.68    122.11 o 
   1   2  10      567.00      582.31     22.78 o 
   2   2  10       68.76       61.15     21.13 o 
   3   2  10      208.74      187.06     28.50 o 
   4   2  10     1961.80     1936.06     45.91 o 
   5   2  10      278.14      261.10     30.75 o 
   6   2  10       18.36        4.40     28.06 o 
   7   2  10       35.70       61.56     31.93 o 
   8   2  10      270.96      259.89     36.52 o 
   9   2  10       45.34       28.58     34.98 o 
  10   2  10        8.53       18.23     37.16 o 
  11   2  10      335.41      344.03     40.05 o 
  12   2  10      192.88      223.86     45.52 o 
  13   2  10       11.36        5.10     43.25 o 
  14   2  10       42.98       53.44     40.05 o 
  15   2  10       12.40       16.09     43.68 o 
  16   2  10        8.05       -7.59     49.10 o 
  17   2  10        5.65      -16.47     44.28 o 
  18   2  10        2.20       76.62    123.51 o 
  19   2  10       11.55      103.21    205.50 o 
  20   2  10       45.33       11.33     97.55 o 
   1   3  10      737.43      798.80     49.16 o 
   2   3  10      312.07      289.13     24.60 o 
   3   3  10      522.28      539.83     33.09 o 
   4   3  10      336.14      345.14     34.25 o 
   5   3  10      870.23      833.44     39.06 o 
   6   3  10      191.44      250.77     36.61 o 
   7   3  10      246.16      230.65     38.76 o 
   8   3  10       18.67       25.09     33.94 o 
   9   3  10      240.56      188.73     37.75 o 
  10   3  10      131.90      158.79     48.26 o 
  11   3  10      950.16      913.02     59.29 o 
  12   3  10       46.46       17.72     45.70 o 
  13   3  10       61.17       72.44     43.38 o 
  14   3  10       72.57       30.24     41.78 o 
  15   3  10       16.37       19.87     47.80 o 
  16   3  10        7.59      -10.49     51.41 o 
  17   3  10       43.68       44.77     66.78 o 
  18   3  10       13.31       43.61     70.19 o 
  19   3  10        1.62      -31.12     50.83 o 
  20   3  10       10.58      -74.87    133.06 o 
   0   4  10      577.61      552.20     41.32 o 
   1   4  10      462.15      505.63     28.72 o 
   2   4  10      233.14      237.27     25.12 o 
   3   4  10       13.41       25.41     23.22 o 
   4   4  10      185.16      212.90     28.37 o 
   5   4  10      451.98      479.31     37.71 o 
   6   4  10      345.87      333.70     35.59 o 
   7   4  10       20.58       52.30     33.71 o 
   8   4  10        9.86        4.51     41.37 o 
   9   4  10       32.07       94.84     43.34 o 
  10   4  10       45.79       73.26     46.39 o 
  11   4  10      990.27     1021.32     66.64 o 
  12   4  10       27.48      -24.30     48.74 o 
  13   4  10       47.66       27.62     45.22 o 
  14   4  10       57.59       25.37     48.08 o 
  15   4  10       13.93      -59.91     56.67 o 
  16   4  10        3.37      -13.71     62.13 o 
  17   4  10        3.42       34.23     61.71 o 
  18   4  10       34.93       64.89     69.66 o 
  19   4  10        4.76        7.44     71.66 o 
  20   4  10        1.43      -27.45     59.44 o 
   1   5  10      299.99      296.27     31.76 o 
   2   5  10      587.13      591.67     31.01 o 
   3   5  10      244.22      229.56     27.48 o 
   4   5  10       40.92       35.83     25.07 o 
   5   5  10       11.71       13.60     30.35 o 
   6   5  10      517.27      433.61     47.86 o 
   7   5  10      689.73      667.87     57.13 o 
   8   5  10       76.08       49.13     45.77 o 
   9   5  10      444.55      479.65     57.17 o 
  10   5  10     1508.67     1455.86     76.42 o 
  11   5  10     3022.14     3153.60    104.65 o 
  12   5  10      219.85      134.16     52.14 o 
  13   5  10      347.62      376.34     55.33 o 
  14   5  10      456.85      491.76     57.05 o 
  15   5  10       18.98       -6.98     48.36 o 
  16   5  10        2.72      -25.61     67.17 o 
  17   5  10       18.49       21.85     65.84 o 
  18   5  10       10.02       -6.70     74.46 o 
  19   5  10        9.62     1100.19    920.32 o 
   0   6  10       49.40        1.55     40.41 o 
   1   6  10       62.77       20.45     29.58 o 
   2   6  10       22.50      -15.37     29.96 o 
   3   6  10      214.82      148.44     30.56 o 
   4   6  10       96.71       98.48     34.55 o 
   5   6  10      156.47      176.91     34.77 o 
   6   6  10      187.60      143.55     36.47 o 
   7   6  10     1557.84     1587.18     74.22 o 
   8   6  10      234.08      170.39     58.32 o 
   9   6  10      242.52      211.22     53.97 o 
  10   6  10        9.01       21.73     45.60 o 
  11   6  10      446.79      413.85     54.43 o 
  12   6  10      121.81       82.97     54.78 o 
  13   6  10      122.77       96.58     47.07 o 
  14   6  10       35.92      -12.94     56.81 o 
  15   6  10        2.70      421.43    284.75 o 
  16   6  10        4.37      -27.35     46.70 o 
  17   6  10        6.97      -78.70     98.79 o 
  18   6  10       17.20      -88.53    119.23 o 
   1   7  10       25.59       16.65     31.26 o 
   2   7  10       47.53       11.14     32.83 o 
   3   7  10       18.87       14.21     32.99 o 
   4   7  10       29.88      -13.42     32.87 o 
   5   7  10      773.30      775.71     44.99 o 
   6   7  10       39.55       -3.59     34.83 o 
   7   7  10       81.91      104.27     38.61 o 
   8   7  10      288.31      279.41     51.43 o 
   9   7  10      391.18      354.76     51.77 o 
  10   7  10      103.25       98.66     48.39 o 
  11   7  10      213.91      156.94     49.57 o 
  12   7  10      122.67       32.45     53.46 o 
  13   7  10       12.41       68.18     53.63 o 
  14   7  10       27.38      651.87    520.71 o 
  15   7  10       46.68      -46.96     77.84 o 
  16   7  10       42.13       -4.33     48.47 o 
  17   7  10       33.99      -22.28     69.80 o 
   0   8  10      330.62      298.52     50.03 o 
   1   8  10       95.96       82.41     34.30 o 
   2   8  10       54.03       44.22     32.94 o 
   3   8  10       86.34       81.05     35.20 o 
   4   8  10       71.00       42.31     31.74 o 
   5   8  10      207.95      227.64     37.55 o 
   6   8  10      204.96      256.07     38.32 o 
   7   8  10       18.75       38.24     33.64 o 
   8   8  10      112.66       79.37     42.33 o 
   9   8  10       21.80      -27.55     45.95 o 
  10   8  10       22.47        8.59     43.20 o 
  11   8  10       42.58      -28.44     69.03 o 
  12   8  10       17.83      -60.43     63.39 o 
  13   8  10       26.26      -39.81     54.06 o 
  14   8  10       13.66      -36.21     45.90 o 
  15   8  10       27.24      -29.69     81.45 o 
  16   8  10        8.89      -43.59     78.68 o 
   1   9  10      109.67      141.94     35.52 o 
   2   9  10      110.66      147.66     33.46 o 
   3   9  10       92.47       84.01     32.96 o 
   4   9  10       41.13       83.25     31.17 o 
   5   9  10       42.60       44.25     33.33 o 
   6   9  10       11.46       59.39     32.45 o 
   7   9  10       14.30       20.34     32.83 o 
   8   9  10       34.03       84.97     34.24 o 
   9   9  10       36.88       12.57     42.15 o 
  10   9  10       39.34        4.18     49.45 o 
  11   9  10       10.95      -37.70     47.27 o 
  12   9  10        6.58      -75.89     50.59 o 
  13   9  10        6.12      -27.39     76.63 o 
  14   9  10        1.88      -38.55     42.19 o 
  15   9  10        0.41      -34.17     40.33 o 
   0  10  10       14.21      114.56     66.88 o 
   1  10  10        5.19       90.62     35.63 o 
   2  10  10      130.87      207.78     40.81 o 
   3  10  10      176.43      210.89     36.97 o 
   4  10  10       29.50       54.34     34.18 o 
   5  10  10       56.12      191.78     40.21 o 
   6  10  10      159.68      145.37     36.01 o 
   7  10  10       28.69       71.11     42.33 o 
   8  10  10       33.70       55.29     41.52 o 
   9  10  10        0.07      282.65    109.45 o 
  10  10  10       15.43      -17.27     48.98 o 
  11  10  10        2.55       -0.16     41.84 o 
  12  10  10        2.66      -18.39     39.02 o 
  13  10  10        4.74      -36.75     39.93 o 
   1  11  10        4.41       80.51     36.74 o 
   2  11  10        0.39      152.15     52.44 o 
   3  11  10        3.71      103.23     52.74 o 
   4  11  10       17.72      153.27     43.56 o 
   5  11  10        8.05       76.79     63.75 o 
   6  11  10       16.34       88.14     50.79 o 
   7  11  10        2.29       55.48     40.15 o 
   8  11  10       17.61      286.89    104.06 o 
   9  11  10        1.96       24.35     42.25 o 
  10  11  10       30.94        4.35     43.45 o 
  11  11  10       41.82       12.96     47.20 o 
   0  12  10       19.78      224.71     72.95 o 
   1  12  10        3.01      185.82     57.51 o 
   2  12  10        1.56      206.58     49.81 o 
   3  12  10        3.05      273.67     62.62 o 
   4  12  10        3.92      256.52     85.79 o 
   6  12  10        1.99      216.02     58.00 o 
   7  12  10        3.23       69.43     45.54 o 
   8  12  10        5.74       76.41     70.28 o 
   2   0  11      678.53      613.57     70.43 o 
   4   0  11       71.82       57.03     36.50 o 
   6   0  11      161.97      144.12     45.97 o 
   8   0  11       33.61       26.84     45.13 o 
  10   0  11       82.51       36.98     47.72 o 
  12   0  11       75.56       73.05     45.11 o 
  14   0  11       47.61       48.05     47.03 o 
  16   0  11      193.65      204.66     61.04 o 
  18   0  11        2.32      269.53    141.86 o 
  20   0  11       15.09      420.40    399.02 o 
   0   1  11      489.60      525.76     55.95 o 
   1   1  11      173.78      181.89     31.45 o 
   2   1  11       65.54       52.55     25.00 o 
   3   1  11      590.53      571.51     34.31 o 
   4   1  11       12.80        2.28     27.65 o 
   5   1  11       21.10       23.06     34.05 o 
   6   1  11      279.82      242.74     39.78 o 
   7   1  11       70.54       66.03     41.13 o 
   8   1  11      267.75      267.75     41.01 o 
   9   1  11      134.78      112.64     39.76 o 
  10   1  11      177.80      184.29     42.67 o 
  11   1  11        2.83       -1.82     37.78 o 
  12   1  11       34.86       41.94     39.00 o 
  13   1  11        2.52        5.09     40.27 o 
  14   1  11        8.14      -36.25     36.57 o 
  15   1  11        2.80        6.74     41.78 o 
  16   1  11      148.26      164.06     50.45 o 
  17   1  11       24.53      200.77     82.69 o 
  18   1  11        2.19      255.35    114.09 o 
  19   1  11        5.61      309.01    163.92 o 
  20   1  11       11.54      502.81    232.38 o 
   1   2  11      420.85      400.69     42.62 o 
   2   2  11       58.99       59.02     27.46 o 
   3   2  11      220.64      229.01     35.22 o 
   4   2  11     1642.02     1625.97     51.56 o 
   5   2  11        6.21       23.01     33.46 o 
   6   2  11       34.44       81.52     34.74 o 
   7   2  11        2.45     1435.26    608.16 o 
   8   2  11       63.03       41.58     36.82 o 
   9   2  11      110.86       89.18     40.13 o 
  10   2  11       74.68       50.06     39.85 o 
  11   2  11       17.47      -34.68     45.75 o 
  12   2  11       64.07       88.59     46.00 o 
  13   2  11       51.45       52.77     57.83 o 
  14   2  11       34.23       23.72     42.27 o 
  15   2  11       55.15       31.37     46.84 o 
  16   2  11       80.63       90.20     46.12 o 
  17   2  11       26.87       13.48     43.68 o 
  18   2  11       18.78       15.25     55.75 o 
  19   2  11        9.12       -5.93     78.58 o 
  20   2  11       10.49       -5.43    145.18 o 
   0   3  11     2158.64     1881.53    181.87 o 
   1   3  11      396.45      414.82     24.27 o 
   2   3  11      522.45      508.82     38.54 o 
   3   3  11       41.00       37.03     28.93 o 
   4   3  11       96.70      125.81     31.87 o 
   5   3  11       86.72       46.41     35.99 o 
   6   3  11       10.27       -5.44     34.33 o 
   7   3  11      212.58      184.06     43.17 o 
   8   3  11       32.08       58.33     41.55 o 
   9   3  11      236.12      212.82     51.51 o 
  10   3  11      244.76      268.63     49.28 o 
  11   3  11      116.75      188.73     53.14 o 
  12   3  11       95.82      192.41     50.72 o 
  13   3  11        4.38       -1.80     43.67 o 
  14   3  11       21.04        6.67     45.28 o 
  15   3  11       36.63       54.76     57.35 o 
  16   3  11        7.31      -13.00     45.09 o 
  17   3  11        9.09       -5.78     42.75 o 
  18   3  11       14.36       -2.57     49.18 o 
  19   3  11       21.17       21.88     46.69 o 
   1   4  11      294.43      295.61     24.84 o 
   2   4  11      383.73      354.68     31.02 o 
   3   4  11      102.68       77.99     30.93 o 
   4   4  11       22.28       12.67     32.50 o 
   5   4  11       23.43       22.75     35.35 o 
   6   4  11      166.76      150.33     35.21 o 
   7   4  11       78.84       49.33     36.51 o 
   8   4  11       96.55      125.03     46.76 o 
   9   4  11      447.11      549.85     55.91 o 
  10   4  11      313.22      328.67     60.61 o 
  11   4  11      301.01      350.56     59.62 o 
  12   4  11       53.22       33.18     52.45 o 
  13   4  11       55.53       -2.86     56.91 o 
  14   4  11       11.22       13.94     48.08 o 
  15   4  11       23.92      -58.71     44.30 o 
  16   4  11        5.29      -44.13     42.80 o 
  17   4  11       21.84      -42.79     43.48 o 
  18   4  11       21.73       26.53     49.19 o 
  19   4  11       25.16       30.53     44.76 o 
   0   5  11      574.37      535.83     49.22 o 
   1   5  11       99.55      112.75     28.26 o 
   2   5  11      185.05      177.17     25.73 o 
   3   5  11      758.43      762.38     30.38 o 
   4   5  11      161.56      175.50     30.75 o 
   5   5  11       27.64       18.99     36.17 o 
   6   5  11      562.67      525.32     54.64 o 
   7   5  11      169.72      113.20     57.90 o 
   8   5  11       89.23       88.83     52.83 o 
   9   5  11      297.46      280.32     58.11 o 
  10   5  11      181.75      135.91     51.48 o 
  11   5  11       97.22       75.64     56.36 o 
  12   5  11       28.63       17.26     47.10 o 
  13   5  11       99.51      136.99     52.05 o 
  14   5  11      215.04      296.62     73.48 o 
  15   5  11      203.72      113.31     57.68 o 
  16   5  11       62.77       51.12     54.65 o 
  17   5  11       33.76       27.32     43.74 o 
  18   5  11        6.61       -7.83     41.72 o 
   1   6  11       55.66      159.67     50.95 o 
   2   6  11       13.64       92.12     30.28 o 
   3   6  11       87.13      198.33     60.97 o 
   4   6  11      419.46      418.84     41.43 o 
   5   6  11       13.51       47.80     38.16 o 
   6   6  11        0.81       -9.33     40.81 o 
   7   6  11      401.47      351.67     62.51 o 
   8   6  11      699.77      830.87     72.92 o 
   9   6  11       38.37      -10.66     56.61 o 
  10   6  11     1673.80     1590.38     97.01 o 
  11   6  11      180.19      155.17     54.60 o 
  12   6  11        5.55       16.53     49.99 o 
  13   6  11       37.32       -4.97     58.15 o 
  14   6  11      113.78      -27.69    100.22 o 
  15   6  11        2.79       -6.98     72.92 o 
  16   6  11       30.49       25.58     48.51 o 
  17   6  11       20.94       58.77     63.75 o 
  18   6  11        3.85        9.39     37.68 o 
   0   7  11        1.47        0.77     47.79 o 
   1   7  11       64.70      602.39    232.41 o 
   2   7  11       26.23       20.12     35.31 o 
   3   7  11       20.78      129.76     40.40 o 
   4   7  11       50.25       28.36     33.99 o 
   5   7  11      286.84      200.69     39.98 o 
   6   7  11       23.40      -15.38     37.64 o 
   7   7  11       68.10       84.96     40.73 o 
   8   7  11        4.62      -12.98     48.19 o 
   9   7  11       97.29      101.02     47.23 o 
  10   7  11       13.27      -18.00     43.89 o 
  11   7  11       25.32      -52.12     50.72 o 
  12   7  11       15.52       -8.44     58.80 o 
  13   7  11        6.30      -22.87     54.60 o 
  14   7  11        0.83      -33.61     48.16 o 
  15   7  11       40.36        2.42     52.64 o 
  16   7  11      134.30       20.76     44.90 o 
  17   7  11       31.45      -34.85     54.20 o 
   1   8  11        7.71       57.72     33.56 o 
   2   8  11      183.81      225.41     36.03 o 
   3   8  11      165.62      357.14     48.92 o 
   4   8  11      207.84      206.23     38.57 o 
   5   8  11      126.62      145.97     38.03 o 
   6   8  11      730.78      696.34     49.37 o 
   7   8  11       47.17       51.25     34.70 o 
   8   8  11        7.62        0.42     45.07 o 
   9   8  11       29.61      -12.53     46.93 o 
  10   8  11       15.34      -10.77     49.39 o 
  11   8  11        9.92      -62.44     66.44 o 
  12   8  11        0.99       -3.89     66.10 o 
  13   8  11       15.51      -39.66     81.25 o 
  14   8  11        2.12      -58.74     51.21 o 
  15   8  11       29.69        8.00     68.63 o 
   0   9  11      175.54      201.40     50.88 o 
   1   9  11       32.77      152.03     45.38 o 
   2   9  11      277.67      429.79     63.65 o 
   3   9  11        7.37       71.39     35.56 o 
   4   9  11       15.98       22.67     30.42 o 
   5   9  11       64.36      103.57     36.55 o 
   6   9  11        0.31       13.69     34.95 o 
   7   9  11        6.91       10.63     43.36 o 
   8   9  11       13.36       29.04     46.61 o 
   9   9  11        4.10       14.18     53.98 o 
  10   9  11       41.18       52.95     54.40 o 
  11   9  11        1.00      -11.28     54.17 o 
  12   9  11        1.45       -1.81     56.49 o 
  13   9  11        3.46      -45.03     66.29 o 
  14   9  11        2.52      -13.73     92.03 o 
   1  10  11        4.69      229.03     67.72 o 
   2  10  11       95.47      164.49     41.03 o 
   3  10  11       28.26      123.47     37.90 o 
   4  10  11       16.98       75.54     50.79 o 
   5  10  11      157.75      174.18     42.00 o 
   6  10  11      186.81      181.61     43.46 o 
   7  10  11       21.48       27.32     47.56 o 
   8  10  11        0.78       38.32     50.27 o 
   9  10  11        3.46       -9.17     58.64 o 
  10  10  11        7.66       19.15     54.61 o 
  11  10  11        1.80       21.57     53.40 o 
  12  10  11        1.20      -11.65     48.02 o 
   0  11  11        0.62      103.74     81.13 o 
   1  11  11       15.43      297.87    104.11 o 
   2  11  11        0.53       79.23     47.50 o 
   3  11  11       20.42      235.93     71.01 o 
   4  11  11        0.96      243.14     54.67 o 
   5  11  11       15.89      135.85     48.21 o 
   6  11  11        4.09       -7.84     38.31 o 
   7  11  11        2.00       15.89     43.16 o 
   8  11  11        9.53       40.07     44.25 o 
   9  11  11        1.99       24.77     60.47 o 
  10  11  11        0.03       94.90     75.33 o 
   2  12  11        1.78      232.70    109.87 o 
   3  12  11        1.04      290.02    146.69 o 
   5  12  11        2.80      181.26     84.62 o 
   6  12  11       18.53      113.10     52.36 o 
   7  12  11        0.88      188.82    140.39 o 
   0   0  12       15.77      -39.93     55.95 o 
   2   0  12      319.86      341.12     51.18 o 
   4   0  12      337.04      299.67     53.32 o 
   6   0  12      146.55      135.56     56.79 o 
   8   0  12      704.71      731.67     59.11 o 
  10   0  12      173.40     1057.84    531.55 o 
  12   0  12       75.09      156.29     52.04 o 
  14   0  12        9.86       81.58    116.66 o 
  16   0  12        5.55       75.02    113.52 o 
  18   0  12        0.75      280.84    218.71 o 
   1   1  12       27.68      -15.22     37.53 o 
   2   1  12       59.64       58.35     30.79 o 
   3   1  12      104.41       87.73     34.01 o 
   4   1  12       15.52       31.65     34.30 o 
   5   1  12       22.66       10.26     39.08 o 
   6   1  12       59.99       57.34     47.76 o 
   7   1  12      183.18      258.72     38.37 o 
   8   1  12       73.18       74.16     41.65 o 
   9   1  12      273.77      304.26     45.23 o 
  10   1  12      164.97      334.87    106.16 o 
  11   1  12       27.72       56.46     37.68 o 
  12   1  12      172.75      159.25     38.39 o 
  13   1  12       31.34       61.22     41.75 o 
  14   1  12       20.56       10.88     43.24 o 
  15   1  12       24.17       52.96     41.54 o 
  16   1  12        8.65       57.79     54.43 o 
  17   1  12       17.96      179.11     90.72 o 
  18   1  12        7.50      181.40     95.41 o 
  19   1  12       17.37      344.14    146.95 o 
   0   2  12     2169.92     2153.86     86.58 o 
   1   2  12      602.69      561.29     38.77 o 
   2   2  12      357.85      334.25     38.07 o 
   3   2  12       22.84       56.48     36.37 o 
   4   2  12      432.58      422.12     42.38 o 
   5   2  12       31.68       57.76     36.53 o 
   6   2  12       75.53      100.75     43.47 o 
   7   2  12       74.04       78.76     38.25 o 
   8   2  12       69.76       57.17     38.41 o 
   9   2  12      219.83      196.39     44.36 o 
  10   2  12       50.69      127.43     54.04 o 
  11   2  12       51.97       26.89     56.97 o 
  12   2  12        7.39      -38.08     45.67 o 
  13   2  12      156.76      115.92     43.70 o 
  14   2  12       10.31       58.50     45.59 o 
  15   2  12        1.53      -14.59     40.81 o 
  16   2  12        8.34      -31.89     46.87 o 
  17   2  12        8.88        9.36     49.70 o 
  18   2  12        0.56       -7.80     50.61 o 
  19   2  12       15.01       12.49     85.11 o 
   1   3  12      367.39      386.32     40.03 o 
   2   3  12      130.96       91.65     36.87 o 
   3   3  12       18.04       56.56     41.10 o 
   4   3  12       28.04       63.14     35.46 o 
   5   3  12      191.19      207.69     39.92 o 
   6   3  12      113.51      107.14     36.12 o 
   7   3  12      162.21      160.69     39.08 o 
   8   3  12      361.73      326.09     46.81 o 
   9   3  12      188.30      877.62    358.21 o 
  10   3  12      117.85      167.80     45.05 o 
  11   3  12       33.18       12.34     45.32 o 
  12   3  12       17.46       -7.98     43.22 o 
  13   3  12       12.00      -19.22     54.06 o 
  14   3  12       21.92       34.15     47.66 o 
  15   3  12        2.86      -16.21     50.79 o 
  16   3  12        0.53      -15.17     44.24 o 
  17   3  12       17.86        3.84     48.64 o 
  18   3  12        3.95       -1.12     45.25 o 
  19   3  12       25.36       -1.83     45.43 o 
   0   4  12      515.42      494.50     66.96 o 
   1   4  12       73.06       62.01     36.17 o 
   2   4  12       67.34       43.86     37.56 o 
   3   4  12      200.31      172.88     41.15 o 
   4   4  12       13.25       -9.32     38.05 o 
   5   4  12      354.60      348.80     44.11 o 
   6   4  12       86.98      454.99    224.54 o 
   7   4  12      263.55      173.09     59.66 o 
   8   4  12      127.01      158.72     51.85 o 
   9   4  12      273.06      266.93     58.11 o 
  10   4  12       23.90       44.68     51.52 o 
  11   4  12       58.70       64.40     49.02 o 
  12   4  12       36.26       25.44     49.25 o 
  13   4  12       38.00       31.58     51.63 o 
  14   4  12        5.67      -20.21     50.51 o 
  15   4  12        0.17       -6.21     47.48 o 
  16   4  12       31.86       67.72     51.29 o 
  17   4  12       60.96       48.32     50.76 o 
  18   4  12       60.31       19.66     44.34 o 
   1   5  12      302.44      387.80     51.17 o 
   2   5  12      242.02      228.55     40.68 o 
   3   5  12      128.08      630.94    279.00 o 
   4   5  12      269.18      260.82     42.17 o 
   5   5  12       16.56       -6.22     46.39 o 
   6   5  12      208.23      159.76     55.63 o 
   7   5  12      316.68      294.75     99.75 o 
   8   5  12      350.56      427.77     60.10 o 
   9   5  12      453.66      450.33     60.36 o 
  10   5  12      268.93      150.95     50.31 o 
  11   5  12      177.82       85.00     57.12 o 
  12   5  12       73.92       31.24     47.39 o 
  13   5  12       93.20       43.54     51.53 o 
  14   5  12       49.98       75.83     53.59 o 
  15   5  12       60.59       10.55     46.72 o 
  16   5  12       63.97      -22.79     41.90 o 
  17   5  12       15.67       -0.82     41.65 o 
  18   5  12        5.12      -44.70     45.82 o 
   0   6  12       26.22      -12.70     60.21 o 
   1   6  12        8.47       -7.72     40.88 o 
   2   6  12       45.77       56.57     40.57 o 
   3   6  12        5.17       -0.82     39.01 o 
   4   6  12       26.80        9.83     47.72 o 
   5   6  12       37.06       50.16     48.44 o 
   6   6  12       32.17       51.41     44.39 o 
   7   6  12      203.13      169.10     57.84 o 
   8   6  12       24.54      -54.82     55.19 o 
   9   6  12       81.01       95.25     50.74 o 
  10   6  12       64.20       77.05     49.04 o 
  11   6  12       12.50       -7.30     48.96 o 
  12   6  12       16.29       41.97     47.70 o 
  13   6  12       41.66       93.16     55.71 o 
  14   6  12       95.02       28.79     52.78 o 
  15   6  12       16.83      -15.96     48.18 o 
  16   6  12       18.43       37.41     50.60 o 
  17   6  12       20.14      -13.00     45.68 o 
   1   7  12        4.14      -32.31     38.53 o 
   2   7  12       22.17        4.13     47.95 o 
   3   7  12        0.61      -10.27     45.15 o 
   4   7  12      119.04      115.51     49.52 o 
   5   7  12      258.68      207.08     41.48 o 
   6   7  12      205.96      261.50     52.31 o 
   7   7  12      189.31      200.12     47.34 o 
   8   7  12        6.75      -51.93     45.40 o 
   9   7  12       94.86      -14.05     51.93 o 
  10   7  12       22.61       11.67     51.84 o 
  11   7  12        3.86       -8.56     54.89 o 
  12   7  12       30.90       41.79     49.77 o 
  13   7  12       35.68        3.57     57.33 o 
  14   7  12       12.56      -81.24     68.83 o 
   0   8  12      209.93      112.42     67.89 o 
   1   8  12        7.59       -4.15     41.02 o 
   2   8  12       58.60       13.13     39.71 o 
   3   8  12       29.21       68.15     45.05 o 
   4   8  12      174.41      169.69     50.88 o 
   5   8  12      105.08      128.59     51.76 o 
   6   8  12       21.33      111.03     41.54 o 
   7   8  12       61.81       18.95     45.21 o 
   8   8  12        8.63      -34.15     62.03 o 
   9   8  12       40.04       93.15     56.07 o 
  10   8  12       11.25      -45.25     58.80 o 
  11   8  12        5.44      -38.56     57.83 o 
  12   8  12       32.25       44.03     62.78 o 
  13   8  12       11.03        5.19     55.35 o 
  14   8  12       49.76      -64.90     73.33 o 
  15   8  12       87.47       17.22     50.40 o 
   1   9  12      112.07       29.09     47.39 o 
   2   9  12       22.94       26.75     51.30 o 
   3   9  12       83.10       33.15     43.89 o 
   4   9  12       77.95       75.68     43.91 o 
   5   9  12      110.19       98.69     39.57 o 
   6   9  12      155.41      210.63     48.62 o 
   7   9  12       16.60       55.66     36.19 o 
   8   9  12       29.80       87.62     53.75 o 
   9   9  12        5.78      -10.02     51.64 o 
  10   9  12       19.05        0.08     66.25 o 
  11   9  12       11.89       15.84     53.84 o 
  12   9  12        2.67      -21.74     63.10 o 
  13   9  12        6.95       -1.54     68.82 o 
   0  10  12       21.24      -14.98     70.20 o 
   1  10  12       18.50       -4.74     46.12 o 
   2  10  12       24.94       20.43     49.68 o 
   3  10  12       23.08       40.16     54.80 o 
   4  10  12       70.95       71.32     49.11 o 
   5  10  12       92.27      259.85     92.45 o 
   6  10  12       13.85      111.99     47.20 o 
   7  10  12       12.48       66.86     41.15 o 
   8  10  12        9.53        6.63     55.30 o 
   9  10  12        1.66      -77.19     51.46 o 
  10  10  12        8.70      -40.90     50.03 o 
  11  10  12       10.95      -46.29     64.75 o 
   1  11  12       29.94      128.20     68.19 o 
   2  11  12       18.88       59.69     57.27 o 
   3  11  12       17.58       51.28     62.39 o 
   4  11  12        2.23      -27.01     48.31 o 
   5  11  12        3.01      161.13     62.52 o 
   6  11  12        3.47        2.70     71.64 o 
   7  11  12        3.63      -76.25     50.84 o 
   8  11  12       17.62       47.59     64.15 o 
   0  12  12        1.78      236.40    136.44 o 
   1  12  12        4.45      117.81     79.84 o 
   2  12  12        8.11       -2.67     69.57 o 
   3  12  12        4.21       34.85     89.00 o 
   4  12  12        6.58       68.89    124.28 o 
   2   0  13      279.73      223.79     53.63 o 
   4   0  13      327.20      304.24     52.49 o 
   6   0  13       27.93       28.59     63.54 o 
   8   0  13      863.37      806.22     78.76 o 
  10   0  13       71.89       85.15     72.28 o 
  12   0  13      181.96      146.23     62.68 o 
  14   0  13       13.65     -137.90     91.93 o 
  16   0  13       33.28      -66.16     74.97 o 
  18   0  13        4.66      -71.72     69.45 o 
   0   1  13        8.52      -18.00     42.91 o 
   1   1  13       66.63       61.19     34.12 o 
   2   1  13       87.42       74.47     37.79 o 
   3   1  13       14.98        2.18     33.35 o 
   4   1  13       32.66       50.61     40.16 o 
   5   1  13       65.98      102.06     44.96 o 
   6   1  13        5.36      -14.95     46.82 o 
   7   1  13      156.94      174.04     47.64 o 
   8   1  13      424.14      433.73     54.11 o 
   9   1  13        5.54       61.07     46.13 o 
  10   1  13       56.82       48.54     43.02 o 
  11   1  13       40.61       96.34     43.55 o 
  12   1  13      107.10       99.49     51.29 o 
  13   1  13        2.04      -30.42     45.24 o 
  14   1  13       14.04      -22.79     47.52 o 
  15   1  13       48.01      -32.77     52.95 o 
  16   1  13        1.75      -31.36     65.51 o 
  17   1  13        8.17      -77.80     51.86 o 
  18   1  13        4.00      -58.40     58.88 o 
   1   2  13      145.35      137.68     36.33 o 
   2   2  13       85.48       46.49     35.34 o 
   3   2  13      221.79      231.00     42.14 o 
   4   2  13      156.02      171.24     40.99 o 
   5   2  13       10.21       79.59     38.89 o 
   6   2  13      244.78      238.63     49.10 o 
   7   2  13      687.53      728.69     55.26 o 
   8   2  13       42.20       55.32     49.31 o 
   9   2  13       86.41      139.88     44.14 o 
  10   2  13       42.31        0.48     57.23 o 
  11   2  13       12.46       22.00     54.91 o 
  12   2  13       26.61       34.10     53.91 o 
  13   2  13       46.00      -18.51     47.77 o 
  14   2  13       17.72      -41.56     51.19 o 
  15   2  13        8.46      -60.34     44.32 o 
  16   2  13        5.61      -78.16     52.11 o 
  17   2  13        6.23      -51.52     54.96 o 
  18   2  13        8.71      -35.70     56.42 o 
   0   3  13      240.92      207.49     52.84 o 
   1   3  13       77.73       68.79     37.36 o 
   2   3  13       13.20      -24.11     40.28 o 
   3   3  13      229.75      228.69     39.92 o 
   4   3  13      411.03      454.12     50.64 o 
   5   3  13      130.33       95.91     39.91 o 
   6   3  13      369.48      380.17     45.59 o 
   7   3  13        0.21       16.46     41.28 o 
   8   3  13      491.30      395.37     51.25 o 
   9   3  13       16.70       30.05     51.83 o 
  10   3  13       31.91       51.43     47.93 o 
  11   3  13       30.46       49.64     41.98 o 
  12   3  13        6.85       28.71     52.84 o 
  13   3  13       12.55      -82.12     58.59 o 
  14   3  13        2.38       11.45     51.27 o 
  15   3  13        0.34      -21.27     47.65 o 
  16   3  13        3.90       -0.73     47.80 o 
  17   3  13       13.88       32.72     50.88 o 
  18   3  13       13.94      -12.15     50.97 o 
   1   4  13      177.82      185.92     43.54 o 
   2   4  13       14.39       -7.06     38.98 o 
   3   4  13     1084.78     1026.28     56.38 o 
   4   4  13      701.73      676.37     52.05 o 
   5   4  13       45.88       36.65     40.44 o 
   6   4  13       63.03       71.77     39.05 o 
   7   4  13       84.10       73.83     55.16 o 
   8   4  13       23.46        8.48     56.28 o 
   9   4  13       49.95       60.76     60.86 o 
  10   4  13       33.01       27.15     52.06 o 
  11   4  13      110.05       51.19     55.64 o 
  12   4  13       32.54        0.17     53.71 o 
  13   4  13       35.12       82.59     56.06 o 
  14   4  13        3.65       55.96     54.21 o 
  15   4  13        9.36       15.95     53.46 o 
  16   4  13       51.13       66.31     50.39 o 
  17   4  13       58.18       25.25     49.73 o 
   0   5  13      867.86      840.88     85.28 o 
   1   5  13      243.12      163.88     48.16 o 
   2   5  13       68.42       80.10     39.64 o 
   3   5  13      379.36      342.93     45.31 o 
   4   5  13      531.10      462.65     49.97 o 
   5   5  13      129.97      105.49     50.42 o 
   6   5  13       12.97       -4.51     43.38 o 
   7   5  13      238.04      196.66     67.63 o 
   8   5  13       55.77       49.60     52.01 o 
   9   5  13       10.62      -10.24     46.87 o 
  10   5  13       49.32       62.97     52.54 o 
  11   5  13       27.57      -22.58     49.85 o 
  12   5  13       39.14       56.32     52.26 o 
  13   5  13      343.57      320.40     64.58 o 
  14   5  13       13.03       52.98     49.39 o 
  15   5  13       54.77       31.14     49.29 o 
  16   5  13       11.40       34.53     43.67 o 
  17   5  13        2.33      -47.96     45.26 o 
   1   6  13       26.74      -56.04     40.76 o 
   2   6  13      339.41      295.96     49.59 o 
   3   6  13      146.06       97.87     45.62 o 
   4   6  13      107.91      120.90     45.23 o 
   5   6  13       20.36       55.73     49.25 o 
   6   6  13       64.91       65.80     47.79 o 
   7   6  13      141.09      154.59     49.90 o 
   8   6  13       90.36       67.81     59.04 o 
   9   6  13       20.02       -0.92     52.69 o 
  10   6  13      273.57      264.11     63.68 o 
  11   6  13       36.20       49.36     54.09 o 
  12   6  13       18.83       26.06     51.74 o 
  13   6  13        6.23        3.23     48.31 o 
  14   6  13       66.17       49.06     50.45 o 
  15   6  13       25.62       55.90     62.84 o 
  16   6  13        4.53      -14.90     52.84 o 
   0   7  13       36.74       98.63     64.65 o 
   1   7  13        3.37       -7.05     44.93 o 
   2   7  13       13.76       44.01     45.36 o 
   3   7  13       32.36       41.32     45.65 o 
   4   7  13       51.70       79.33     40.91 o 
   5   7  13       78.48      124.15     45.01 o 
   6   7  13      593.21      583.80     61.71 o 
   7   7  13      229.24      176.56     47.16 o 
   8   7  13        2.55       49.76     53.53 o 
   9   7  13       19.89       24.73     56.51 o 
  10   7  13        5.96       -0.21     58.51 o 
  11   7  13        4.95        4.61     50.42 o 
  12   7  13       22.46       -9.94     51.03 o 
  13   7  13       35.52      -38.12     59.15 o 
  14   7  13      117.30       69.47     81.97 o 
  15   7  13      125.40       50.16     45.85 o 
   1   8  13        7.71       57.16     51.61 o 
   2   8  13      234.12      232.05     50.83 o 
   3   8  13      229.61      190.63     55.00 o 
   4   8  13        5.81       21.89     39.90 o 
   5   8  13       89.47       72.27     46.35 o 
   6   8  13      121.06      148.01     47.18 o 
   7   8  13       76.84       45.95     47.84 o 
   8   8  13       11.24       20.71     56.08 o 
   9   8  13        4.50       11.80     54.47 o 
  10   8  13       26.44       62.34     55.62 o 
  11   8  13       11.20       29.71     54.46 o 
  12   8  13        5.08       60.30     57.88 o 
  13   8  13        2.89       11.08     58.13 o 
  14   8  13       88.15       15.54     60.34 o 
   0   9  13      183.70      212.18     89.79 o 
   1   9  13       59.56       99.22     51.92 o 
   2   9  13       66.17       93.35     55.27 o 
   3   9  13       23.62       50.49     43.94 o 
   4   9  13        9.49       46.17     42.14 o 
   5   9  13       17.57        6.38     41.38 o 
   6   9  13       16.68       48.69     42.75 o 
   7   9  13        7.65       55.14     41.03 o 
   8   9  13       12.30       36.23     59.47 o 
   9   9  13       18.43       -5.23     53.19 o 
  10   9  13        2.14        1.40     75.18 o 
  11   9  13        4.64       -4.53     55.45 o 
  12   9  13        3.15       37.56     51.34 o 
   1  10  13       12.61       55.14     48.95 o 
   2  10  13      105.13      108.11     58.45 o 
   3  10  13       16.19       55.93     44.99 o 
   4  10  13       23.62        9.31     39.81 o 
   5  10  13        1.57       45.83     40.75 o 
   6  10  13       17.32      -19.25     59.57 o 
   7  10  13        7.62      -22.15     47.38 o 
   8  10  13        1.80      -23.22     51.05 o 
   9  10  13       23.94       74.90     58.10 o 
  10  10  13        5.21      -36.28     57.55 o 
   0  11  13       15.86       29.73     84.43 o 
   1  11  13       22.02       47.33     44.63 o 
   2  11  13       41.29       95.88     63.30 o 
   3  11  13       10.51       44.28     59.80 o 
   4  11  13       12.21       73.55     56.92 o 
   5  11  13        7.67       -0.84     64.55 o 
   6  11  13       10.06      -12.66     62.55 o 
   7  11  13        8.65       62.14    122.93 o 
   0   0  14      103.24      143.66     68.42 o 
   2   0  14       12.85       54.95     53.82 o 
   4   0  14      151.63      176.12     59.42 o 
   6   0  14      399.59      357.95     68.14 o 
   8   0  14      610.57      573.06     73.00 o 
  10   0  14        1.05      -37.24     49.04 o 
  12   0  14       92.20       79.52     65.79 o 
  14   0  14       35.97       32.44     77.49 o 
  16   0  14        2.85      -63.45     75.97 o 
  18   0  14        4.75      -19.77     77.67 o 
   1   1  14       30.77       13.12     35.18 o 
   2   1  14        9.97       -1.02     37.40 o 
   3   1  14      174.04      137.08     38.53 o 
   4   1  14      193.20      189.39     44.24 o 
   5   1  14      269.82      316.83     49.53 o 
   6   1  14      112.24      148.12     45.48 o 
   7   1  14      173.02      134.32     46.43 o 
   8   1  14       37.09      -24.79     45.32 o 
   9   1  14       30.66       24.68     49.56 o 
  10   1  14       63.26       42.34     42.51 o 
  11   1  14      123.62       57.97     50.99 o 
  12   1  14       81.83       75.97     51.28 o 
  13   1  14       23.09       11.77     51.52 o 
  14   1  14       23.65       11.73     44.88 o 
  15   1  14       28.61       46.52     61.01 o 
  16   1  14        3.54        6.72     55.40 o 
  17   1  14       11.94      -26.22     52.03 o 
  18   1  14        4.04      -51.47     49.21 o 
   0   2  14       77.53       93.25     51.58 o 
   1   2  14       90.06       89.85     38.23 o 
   2   2  14      290.84      291.34     40.08 o 
   3   2  14      126.76       96.95     46.20 o 
   4   2  14       45.71       28.59     44.41 o 
   5   2  14       92.05      142.42     44.72 o 
   6   2  14        8.40      -27.92     47.99 o 
   7   2  14      190.51      195.50     46.92 o 
   8   2  14       19.68       19.65     42.99 o 
   9   2  14        7.16       45.90     44.22 o 
  10   2  14       22.99      -12.21     47.19 o 
  11   2  14       69.81        6.46     48.29 o 
  12   2  14       13.13       17.36     45.30 o 
  13   2  14       37.03       38.42     50.03 o 
  14   2  14       12.08       20.46     42.15 o 
  15   2  14        0.74      -47.64     60.20 o 
  16   2  14        0.69      -29.32     61.10 o 
  17   2  14        1.47      -62.71     59.57 o 
   1   3  14      362.52      387.46     42.61 o 
   2   3  14        8.81      -20.62     39.88 o 
   3   3  14      293.30      293.50     47.80 o 
   4   3  14      354.27      328.59     46.42 o 
   5   3  14      105.15      120.95     40.62 o 
   6   3  14       96.22       93.58     41.17 o 
   7   3  14       23.86       44.47     37.67 o 
   8   3  14       61.41       16.99     46.17 o 
   9   3  14        0.12       15.89     50.00 o 
  10   3  14        8.81      -38.93     51.11 o 
  11   3  14       16.67       63.53     48.36 o 
  12   3  14       13.51      -17.69     58.30 o 
  13   3  14       10.97       24.96     52.56 o 
  14   3  14       25.12      -27.58     57.81 o 
  15   3  14        3.27      -29.99     48.95 o 
  16   3  14        1.55      -50.63     46.90 o 
  17   3  14       41.20       57.20     61.81 o 
   0   4  14      540.60      508.59    106.50 o 
   1   4  14      233.79      246.18     48.22 o 
   2   4  14      316.08      260.11     42.86 o 
   3   4  14      180.31      161.28     42.99 o 
   4   4  14      492.79      515.94     48.62 o 
   5   4  14      199.63      236.81     46.08 o 
   6   4  14       63.48       44.08     42.76 o 
   7   4  14       90.50       67.34     49.46 o 
   8   4  14      171.84      133.45     53.53 o 
   9   4  14      131.54      145.18     55.10 o 
  10   4  14       10.35       62.53     60.29 o 
  11   4  14       24.41       72.58     62.87 o 
  12   4  14       45.32      -27.05     49.61 o 
  13   4  14       18.40       61.41     56.06 o 
  14   4  14       25.77      -13.12     53.56 o 
  15   4  14        7.96      -31.10     48.18 o 
  16   4  14        1.96      -13.21     41.40 o 
   1   5  14       49.92       76.01     49.32 o 
   2   5  14       54.14       13.63     37.29 o 
   3   5  14       97.91       64.00     41.53 o 
   4   5  14       14.12       46.72     46.63 o 
   5   5  14       20.07       27.39     53.88 o 
   6   5  14       33.48       86.68     47.77 o 
   7   5  14      162.22       53.27     56.07 o 
   8   5  14        4.74      -10.05     53.92 o 
   9   5  14       19.40       19.10     51.76 o 
  10   5  14       10.47      406.37    314.82 o 
  11   5  14        6.44       24.58     49.67 o 
  12   5  14       16.11       20.77     54.69 o 
  13   5  14       63.89       35.80     49.85 o 
  14   5  14       10.74      -20.74     53.77 o 
  15   5  14       13.31        4.39     44.64 o 
  16   5  14        3.80       -6.07     39.65 o 
   0   6  14      195.29      417.42    194.54 o 
   1   6  14       52.36       25.54     43.52 o 
   2   6  14       15.50      -42.38     42.16 o 
   3   6  14       40.59       33.99     46.46 o 
   4   6  14       92.80       59.90     44.05 o 
   5   6  14       55.70       28.59     46.06 o 
   6   6  14       76.81      121.16     48.92 o 
   7   6  14       60.26       98.59     56.65 o 
   8   6  14       30.19      -14.00     47.92 o 
   9   6  14       24.85       18.12     54.38 o 
  10   6  14       10.58       34.35     51.54 o 
  11   6  14        0.57      -51.02     46.78 o 
  12   6  14        8.92       16.07     53.06 o 
  13   6  14        9.45        0.55     46.46 o 
  14   6  14       29.39       49.10     51.08 o 
  15   6  14       19.90       35.87     45.76 o 
   1   7  14        5.05      -18.80     39.09 o 
   2   7  14        4.93       -7.71     43.97 o 
   3   7  14       17.50       25.58     44.46 o 
   4   7  14       18.50       42.47     44.61 o 
   5   7  14      221.42      174.17     48.89 o 
   6   7  14       74.67       74.68     44.54 o 
   7   7  14      112.18      106.17     45.08 o 
   8   7  14       52.32       27.83     54.34 o 
   9   7  14       30.50       50.82     55.71 o 
  10   7  14       18.94       25.73     58.30 o 
  11   7  14       79.45       45.72     54.28 o 
  12   7  14        4.71       -2.60     47.35 o 
  13   7  14      125.81      145.00     69.02 o 
  14   7  14      121.69       80.02     54.18 o 
   0   8  14       92.07       54.01     83.37 o 
   1   8  14       41.63       37.88     47.04 o 
   2   8  14       29.98        0.33     41.86 o 
   3   8  14       10.59      -30.07     41.61 o 
   4   8  14       77.73       58.90     43.52 o 
   5   8  14        4.77       76.25     44.90 o 
   6   8  14        8.54       23.47     44.77 o 
   7   8  14       12.50       81.21     43.49 o 
   8   8  14        8.59       50.70     51.71 o 
   9   8  14        3.67       39.53     51.68 o 
  10   8  14        5.60       30.15     49.18 o 
  11   8  14        3.35      -30.67     47.44 o 
  12   8  14       40.65       24.05     57.06 o 
   1   9  14      170.12      171.96     58.78 o 
   2   9  14      108.89       83.84     55.18 o 
   3   9  14        6.26       62.30     55.85 o 
   4   9  14        2.38       -8.43     40.98 o 
   5   9  14       31.67       45.67     45.61 o 
   6   9  14       21.49        8.65     42.91 o 
   7   9  14        5.37       47.18     41.79 o 
   8   9  14        0.16       33.88     52.96 o 
   9   9  14        3.62        8.36     79.94 o 
  10   9  14        1.82       32.77     58.92 o 
   0  10  14       54.06       61.43     71.22 o 
   1  10  14        7.92       68.34     52.48 o 
   2  10  14       35.08       86.49     57.65 o 
   3  10  14       40.49      119.09     50.98 o 
   4  10  14       43.79       67.75     48.39 o 
   5  10  14       36.94       45.52     50.99 o 
   6  10  14        1.83       35.84     41.94 o 
   7  10  14        1.48       31.77     53.32 o 
   8  10  14        4.50       12.91     80.06 o 
   1  11  14       46.92      121.02     53.27 o 
   2  11  14        7.58       39.56     58.76 o 
   3  11  14        1.48      115.04     62.44 o 
   4  11  14       14.79       78.67     59.39 o 
   2   0  15      316.34      284.39     63.39 o 
   4   0  15      322.27      382.06     58.97 o 
   6   0  15      124.96      176.99     64.36 o 
   8   0  15      195.52      155.73     70.84 o 
  10   0  15      334.75      392.76     75.81 o 
  12   0  15       30.56       85.38     72.34 o 
  14   0  15       47.55       34.33     97.08 o 
  16   0  15        5.23      -41.29     64.90 o 
   0   1  15       16.46      -20.91     53.38 o 
   1   1  15        6.88      -23.36     35.79 o 
   2   1  15        5.71      -37.58     38.21 o 
   3   1  15       58.65       88.26     42.74 o 
   4   1  15      255.90      269.69     44.78 o 
   5   1  15        3.95       31.11     41.15 o 
   6   1  15       75.83      111.64     46.28 o 
   7   1  15       24.25       87.40     54.48 o 
   8   1  15      233.33      266.60     51.76 o 
   9   1  15       34.10       27.91     42.93 o 
  10   1  15        1.11       48.09     47.79 o 
  11   1  15        0.38       11.36     49.96 o 
  12   1  15      123.47      213.60     57.60 o 
  13   1  15       12.29       -6.75     47.08 o 
  14   1  15       21.01       18.59     59.08 o 
  15   1  15        9.38      -72.53     52.71 o 
  16   1  15        5.35      -33.99     53.73 o 
  17   1  15        1.60      -55.78     57.18 o 
   1   2  15      441.02      444.12     46.66 o 
   2   2  15       74.80       43.43     39.33 o 
   3   2  15      367.26      303.06     44.94 o 
   4   2  15       31.25       47.53     42.71 o 
   5   2  15      140.72      133.09     40.17 o 
   6   2  15       47.41       65.97     46.65 o 
   7   2  15       11.91       49.56     44.81 o 
   8   2  15      128.48      161.79     45.95 o 
   9   2  15      104.79       97.92     49.85 o 
  10   2  15       13.49      -11.37     46.83 o 
  11   2  15       17.67        1.98     46.98 o 
  12   2  15       31.85      -10.87     53.77 o 
  13   2  15       31.87       29.32     50.97 o 
  14   2  15        0.29      -46.92     48.22 o 
  15   2  15        3.49      -24.44     54.29 o 
  16   2  15        2.51      -39.85     51.31 o 
   0   3  15      667.83      731.52     70.79 o 
   1   3  15      354.03      340.62     41.65 o 
   2   3  15       18.86       -1.58     36.50 o 
   3   3  15      153.30      135.97     41.78 o 
   4   3  15      247.07      225.98     45.54 o 
   5   3  15       75.25      125.33     43.25 o 
   6   3  15       10.73      107.58     65.40 o 
   7   3  15       80.47       83.42     48.32 o 
   8   3  15       29.43        3.49     50.33 o 
   9   3  15        3.72       51.53     48.91 o 
  10   3  15       25.32       53.36     56.80 o 
  11   3  15        5.72      -11.76     52.96 o 
  12   3  15        0.02       34.11     54.28 o 
  13   3  15       26.65      -18.78     52.15 o 
  14   3  15       15.27        3.60     47.44 o 
  15   3  15        4.50      -74.09     55.76 o 
  16   3  15       29.11       -8.83     45.66 o 
   1   4  15       77.89       74.37     38.77 o 
   2   4  15       17.12       52.27     38.61 o 
   3   4  15      688.54      644.84     50.66 o 
   4   4  15      218.17      372.94     64.79 o 
   5   4  15       45.97       65.99     37.82 o 
   6   4  15       76.86       89.18     41.98 o 
   7   4  15       18.15      -62.75     50.58 o 
   8   4  15       15.95       45.73     50.57 o 
   9   4  15       63.02       60.68     51.75 o 
  10   4  15        3.85      -14.98     50.93 o 
  11   4  15       36.34       15.25     54.09 o 
  12   4  15        1.48      -25.60     48.65 o 
  13   4  15       38.55       23.20     46.47 o 
  14   4  15       32.26       18.42     55.06 o 
  15   4  15        4.68      -13.88     45.91 o 
   0   5  15        8.82        1.85     56.50 o 
   1   5  15       22.25       10.16     38.91 o 
   2   5  15      171.67      165.40     39.46 o 
   3   5  15       12.22       35.26     41.77 o 
   4   5  15       38.18       74.17     47.96 o 
   5   5  15       25.32       20.13     42.36 o 
   6   5  15       42.98       39.87     44.92 o 
   7   5  15       42.53       83.77     53.74 o 
   8   5  15       20.25       70.00     55.87 o 
   9   5  15        6.51       -9.76     53.03 o 
  10   5  15        2.03        8.40     53.05 o 
  11   5  15       16.95       10.26     53.57 o 
  12   5  15        5.47      -32.81     48.03 o 
  13   5  15       46.92       39.08     47.60 o 
  14   5  15       22.54      -11.50     51.22 o 
  15   5  15        3.34       17.13     48.35 o 
   1   6  15      134.72      123.42     51.55 o 
   2   6  15       21.93       27.95     44.32 o 
   3   6  15       80.58       97.66     47.87 o 
   4   6  15       56.67       25.62     46.55 o 
   5   6  15       18.05       61.60     58.84 o 
   6   6  15       29.00       45.09     51.76 o 
   7   6  15       44.36      126.34     76.25 o 
   8   6  15      143.61      101.00     54.30 o 
   9   6  15        6.00      -17.24     46.35 o 
  10   6  15       24.78      -31.59     48.29 o 
  11   6  15       23.66       43.58     55.43 o 
  12   6  15        3.87       15.86     52.68 o 
  13   6  15       14.66       31.63     44.20 o 
  14   6  15        0.82      -14.18     42.17 o 
   0   7  15       34.18      -10.36     63.47 o 
   1   7  15        9.44       92.55     47.97 o 
   2   7  15       36.75       18.79     47.19 o 
   3   7  15       27.66       61.19     46.37 o 
   4   7  15       13.67       33.40     54.94 o 
   5   7  15        2.44       -0.96     45.00 o 
   6   7  15      209.18      199.07     51.19 o 
   7   7  15       16.50       33.50     42.37 o 
   8   7  15       29.78        9.86     51.48 o 
   9   7  15        0.41      -11.10     49.94 o 
  10   7  15        5.83      -10.49     47.47 o 
  11   7  15        2.38      -13.21     52.65 o 
  12   7  15       21.72       -2.28     49.33 o 
   1   8  15        4.18       42.68     48.99 o 
   2   8  15       38.02       59.22     52.78 o 
   3   8  15       26.23        8.91     41.16 o 
   4   8  15       12.51      -16.29     44.92 o 
   5   8  15       35.50       34.61     43.49 o 
   6   8  15       47.45       53.81     42.77 o 
   7   8  15       46.95       45.66     40.40 o 
   8   8  15        0.43       26.51     60.05 o 
   9   8  15        4.86       16.40     46.87 o 
  10   8  15        9.16       70.93     54.40 o 
  11   8  15        5.73      -24.15     45.75 o 
   0   9  15        9.40       47.42     91.86 o 
   1   9  15       33.03       26.22     48.89 o 
   2   9  15      145.54      192.47     55.26 o 
   3   9  15       41.29      116.59     55.35 o 
   4   9  15        1.41       85.22     53.21 o 
   5   9  15        5.45       29.25     49.66 o 
   6   9  15        0.72        6.61     40.13 o 
   7   9  15        5.81       19.51     51.54 o 
   8   9  15       11.65        7.99     54.60 o 
   9   9  15        1.43       75.70     58.26 o 
   1  10  15        4.33       10.52     51.13 o 
   2  10  15       41.59       80.89     56.48 o 
   3  10  15       16.38       79.34     48.40 o 
   4  10  15       10.87       84.42     48.47 o 
   5  10  15        1.09       28.65     44.81 o 
   6  10  15       11.13       65.64     48.30 o 
   0   0  16      577.25      538.42     93.10 o 
   2   0  16      115.91      128.32     57.31 o 
   4   0  16      171.88      217.07     57.78 o 
   6   0  16      111.10      181.59     67.68 o 
   8   0  16       16.36       20.54     54.73 o 
  10   0  16      189.27      183.62     98.04 o 
  12   0  16       21.67       71.22     86.25 o 
  14   0  16        2.45       -8.64     73.47 o 
   1   1  16        6.86       16.47     36.64 o 
   2   1  16      114.88      101.82     37.18 o 
   3   1  16       41.23       44.78     35.19 o 
   4   1  16      156.27      138.53     40.13 o 
   5   1  16      104.44       82.48     42.66 o 
   6   1  16       60.89       84.29     44.83 o 
   7   1  16        2.35       36.91     43.94 o 
   8   1  16       13.03       19.09     41.83 o 
   9   1  16       34.75       60.06     42.11 o 
  10   1  16       51.99       -3.77     53.87 o 
  11   1  16       34.43        8.42     58.65 o 
  12   1  16       91.55       85.38     54.92 o 
  13   1  16       37.68       -4.37     46.03 o 
  14   1  16        8.25      -72.73     48.49 o 
  15   1  16        3.15      -31.05     51.22 o 
   0   2  16      482.54      489.27     60.28 o 
   1   2  16      171.79      207.58     41.00 o 
   2   2  16       35.92       30.94     32.64 o 
   3   2  16       28.71       66.00     39.35 o 
   4   2  16       74.28       93.31     42.05 o 
   5   2  16      139.77      186.77     44.86 o 
   6   2  16       39.45       17.99     41.57 o 
   7   2  16       38.10       82.00     46.84 o 
   8   2  16        0.35       20.93     40.22 o 
   9   2  16       87.62       86.18     49.05 o 
  10   2  16        4.24      -28.69     52.63 o 
  11   2  16        0.40      513.90    361.93 o 
  12   2  16       22.93       13.33     50.92 o 
  13   2  16       11.03      -15.87     50.66 o 
  14   2  16        2.83      -52.23     61.61 o 
  15   2  16       10.76      -45.68     54.91 o 
   1   3  16      143.08      167.47     41.23 o 
   2   3  16       13.78       23.93     33.28 o 
   3   3  16      234.05      176.68     42.36 o 
   4   3  16      328.97      341.71     46.79 o 
   5   3  16       55.22       96.38     38.16 o 
   6   3  16       11.34        5.86     43.89 o 
   7   3  16        3.82       55.87     44.88 o 
   8   3  16       23.37       17.77     48.48 o 
   9   3  16       18.56      -13.16     50.88 o 
  10   3  16       10.38       49.67     57.23 o 
  11   3  16        3.46      -15.33     53.72 o 
  12   3  16       15.00       -5.47     49.73 o 
  13   3  16        2.74      -19.79     58.95 o 
  14   3  16       15.51       18.74     49.38 o 
  15   3  16        0.26      -20.75     59.86 o 
   0   4  16       55.77        3.99     52.92 o 
   1   4  16       64.20      126.17     38.16 o 
   2   4  16       20.44       48.05     36.38 o 
   3   4  16       41.47       34.04     36.23 o 
   4   4  16       12.50       25.10     35.20 o 
   5   4  16        5.23        7.37     39.85 o 
   6   4  16       71.76       42.75     47.70 o 
   7   4  16        7.18      276.60    160.37 o 
   8   4  16        1.03        1.26     51.40 o 
   9   4  16        7.41      -50.89     50.04 o 
  10   4  16        0.58       47.71     52.67 o 
  11   4  16       15.97       36.94     52.67 o 
  12   4  16        1.82       -4.28     50.52 o 
  13   4  16       24.10       26.08     50.43 o 
  14   4  16        9.29       -3.89     54.01 o 
   1   5  16        0.07       34.71     44.35 o 
   2   5  16       91.83       56.70     41.60 o 
   3   5  16       19.45       44.33     46.90 o 
   4   5  16      125.37       88.50     54.93 o 
   5   5  16        9.67       69.60     47.72 o 
   6   5  16        3.57       57.67     44.24 o 
   7   5  16        3.83      -34.05     53.25 o 
   8   5  16       22.79       24.88     51.63 o 
   9   5  16        6.59        1.07     56.08 o 
  10   5  16       18.32        7.22     50.92 o 
  11   5  16        2.62        6.39     54.34 o 
  12   5  16        0.14       40.69     53.21 o 
  13   5  16       10.28      -45.91     53.62 o 
   0   6  16       36.40      -22.44     57.01 o 
   1   6  16       30.60       33.25     46.06 o 
   2   6  16       27.40       43.38     44.35 o 
   3   6  16       21.31       40.25     44.62 o 
   4   6  16        3.73       20.36     43.04 o 
   5   6  16       13.85       57.61     50.15 o 
   6   6  16       69.84       41.64     45.08 o 
   7   6  16       97.97       90.61     51.11 o 
   8   6  16       31.25        6.24     62.50 o 
   9   6  16       59.88       43.67     52.90 o 
  10   6  16        4.16        3.88     48.61 o 
  11   6  16       11.11        7.39     48.17 o 
  12   6  16        2.76       10.07     50.09 o 
   1   7  16       48.65       44.25     48.20 o 
   2   7  16       23.77       70.88     48.08 o 
   3   7  16        5.08       14.65     42.55 o 
   4   7  16       14.63       22.22     47.32 o 
   5   7  16       38.80      109.26     52.57 o 
   6   7  16       79.20       34.09     42.52 o 
   7   7  16       66.64       77.22     57.52 o 
   8   7  16       13.99       18.03     46.60 o 
   9   7  16       11.74       45.39     49.44 o 
  10   7  16       27.04       22.20     46.64 o 
  11   7  16       11.02        5.69     44.93 o 
   0   8  16       33.30       -4.01     58.40 o 
   1   8  16       32.33       83.92     48.35 o 
   2   8  16       23.10       45.83     46.68 o 
   3   8  16       39.86       15.71     42.79 o 
   4   8  16       56.71       60.55     48.66 o 
   5   8  16       13.19       18.07     41.00 o 
   6   8  16       36.79       27.49     40.72 o 
   7   8  16        5.60       41.37     52.06 o 
   8   8  16       31.00      -10.53     49.60 o 
   9   8  16        1.66       -4.16     52.36 o 
   1   9  16       64.56      105.32     50.83 o 
   2   9  16      113.86      147.79     56.39 o 
   3   9  16       54.62       62.21     49.93 o 
   4   9  16       33.46       86.97     51.79 o 
   5   9  16        6.97      -36.71     34.96 o 
   6   9  16       15.83       45.05     41.50 o 
   2   0  17      177.37      249.31     58.29 o 
   4   0  17      588.70      659.00     79.87 o 
   6   0  17      117.87      122.22     62.83 o 
   8   0  17       55.06       86.97     57.66 o 
  10   0  17       26.88       52.09     66.87 o 
  12   0  17        3.33       67.17     90.45 o 
  14   0  17        9.57      -49.61     79.70 o 
   0   1  17     1124.68     1005.09     82.48 o 
   1   1  17      168.48      165.28     38.18 o 
   2   1  17      147.32      124.15     38.67 o 
   3   1  17       64.77       67.46     37.61 o 
   4   1  17      114.48       68.15     42.18 o 
   5   1  17       21.17       73.70     44.52 o 
   6   1  17       40.73       45.84     39.76 o 
   7   1  17       23.89       41.51     44.79 o 
   8   1  17        2.53       17.05     38.87 o 
   9   1  17       36.84       35.25     39.82 o 
  10   1  17        1.41       -0.66     46.68 o 
  11   1  17        6.48      -23.41     48.42 o 
  12   1  17       71.60       66.27     51.34 o 
  13   1  17        6.02       -8.72     55.19 o 
  14   1  17        0.98        0.97     51.74 o 
   1   2  17      240.50      270.13     39.39 o 
   2   2  17       52.74       80.72     40.42 o 
   3   2  17      137.43      122.02     42.07 o 
   4   2  17       83.75       69.58     37.84 o 
   5   2  17       20.73       12.44     37.06 o 
   6   2  17       19.90        9.85     45.24 o 
   7   2  17       15.72        8.32     38.83 o 
   8   2  17       27.43       28.76     50.76 o 
   9   2  17       16.80       -4.04     49.00 o 
  10   2  17       17.06        8.38     51.53 o 
  11   2  17       51.22       49.01     50.91 o 
  12   2  17       39.89       52.98     50.98 o 
  13   2  17        2.68       -6.51     47.39 o 
  14   2  17       19.66       28.41     59.48 o 
   0   3  17       49.24       79.58     49.56 o 
   1   3  17      188.85      203.53     40.38 o 
   2   3  17       27.41       47.67     36.67 o 
   3   3  17       32.14       44.27     41.48 o 
   4   3  17      104.06      127.47     38.91 o 
   5   3  17        4.14      -20.81     36.36 o 
   6   3  17        0.22       50.18     51.15 o 
   7   3  17        1.97       17.38     48.88 o 
   8   3  17       70.59       26.53     54.00 o 
   9   3  17        8.65       -3.79     58.20 o 
  10   3  17        7.29       -5.28     55.49 o 
  11   3  17        6.90      -15.43     47.76 o 
  12   3  17        9.09       27.67     51.01 o 
  13   3  17        5.90       -6.77     46.73 o 
   1   4  17      121.90      154.46     38.27 o 
   2   4  17        0.62       -0.11     36.17 o 
   3   4  17       13.62       -3.69     36.69 o 
   4   4  17       18.71       44.03     38.38 o 
   5   4  17        0.08       21.35     48.12 o 
   6   4  17       18.03        7.51     43.25 o 
   7   4  17        0.46       26.96     52.97 o 
   8   4  17        0.29       25.43     49.55 o 
   9   4  17        1.64      -24.76     52.29 o 
  10   4  17        1.24      -14.98     49.25 o 
  11   4  17        0.26       -3.10     50.11 o 
  12   4  17        3.25      -45.59     45.74 o 
  13   4  17        9.44       15.94     46.80 o 
   0   5  17       60.37       44.31     61.32 o 
   1   5  17        4.27       55.27     42.21 o 
   2   5  17        9.81       32.67     39.55 o 
   3   5  17       31.40       44.98     45.28 o 
   4   5  17       36.18        7.90     47.08 o 
   5   5  17       17.45       22.66     44.25 o 
   6   5  17        6.25       -2.29     41.83 o 
   7   5  17        7.89       61.19     58.90 o 
   8   5  17       12.50       61.87     57.71 o 
   9   5  17       16.11        7.55     59.48 o 
  10   5  17       10.27        8.00     50.04 o 
  11   5  17        5.52       -9.15     44.55 o 
  12   5  17        0.46       10.37     46.14 o 
   1   6  17       26.50      -22.52     46.13 o 
   2   6  17        4.00       75.25     49.46 o 
   3   6  17        6.56       -2.04     44.74 o 
   4   6  17       92.26       52.06     49.22 o 
   5   6  17        5.55       35.71     43.45 o 
   6   6  17       18.53       35.92     45.18 o 
   7   6  17       48.38       19.56     50.30 o 
   8   6  17       81.52       82.44     53.56 o 
   9   6  17       10.90       -6.76     53.32 o 
  10   6  17        5.56       -3.63     49.46 o 
  11   6  17       49.59       37.87     44.92 o 
   0   7  17        2.29        0.71     66.54 o 
   1   7  17        3.50       73.05     51.93 o 
   2   7  17       24.56       50.41     46.52 o 
   3   7  17        4.96        9.43     46.85 o 
   4   7  17        2.80       -7.25     47.97 o 
   5   7  17        6.64       34.70     43.24 o 
   6   7  17       27.74       40.60     55.26 o 
   7   7  17       10.28      161.10    105.58 o 
   8   7  17        2.07       40.81     48.14 o 
   9   7  17       20.32       84.08     53.95 o 
   1   8  17        6.02       53.16     50.88 o 
   2   8  17        0.22       91.91     50.69 o 
   3   8  17       26.89       57.80     48.33 o 
   4   8  17       59.65       46.75     49.50 o 
   5   8  17       18.85       13.13     45.97 o 
   6   8  17        0.85       16.33     41.51 o 
   7   8  17        4.50       33.30     44.93 o 
   0   9  17        0.61       89.29     65.53 o 
   1   9  17       11.86       93.53     51.02 o 
   2   9  17       40.75      112.73     50.51 o 
   0   0  18      555.58      595.73    155.35 o 
   2   0  18      289.15      332.61     63.76 o 
   4   0  18       98.53      127.21     58.59 o 
   6   0  18       45.49      102.76     65.21 o 
   8   0  18       13.87        6.62     59.50 o 
  10   0  18        3.97      124.27     70.68 o 
  12   0  18       24.00     -124.89     88.91 o 
   1   1  18        1.60       48.93     34.71 o 
   2   1  18       52.06       57.73     35.29 o 
   3   1  18       81.98      147.24     44.35 o 
   4   1  18       22.84       85.25     57.38 o 
   5   1  18       42.89       70.38     44.69 o 
   6   1  18        0.84       -2.05     42.57 o 
   7   1  18        0.52      -14.51     43.61 o 
   8   1  18       16.40      -11.80     36.21 o 
   9   1  18        1.15      -41.68     47.53 o 
  10   1  18       34.87       19.18     50.33 o 
  11   1  18       18.13       19.98     50.04 o 
  12   1  18       16.25        4.43     57.23 o 
  13   1  18        3.96      -42.08     55.00 o 
   0   2  18      879.13      865.53     83.76 o 
   1   2  18      442.50      355.79     43.66 o 
   2   2  18        4.27       40.22     38.25 o 
   3   2  18       16.65       42.52     36.52 o 
   4   2  18       14.83       53.14     40.31 o 
   5   2  18       27.14        9.68     43.61 o 
   6   2  18       13.03       32.00     42.12 o 
   7   2  18       91.74       46.94     47.18 o 
   8   2  18       15.16      -18.51     40.69 o 
   9   2  18        4.35       24.28     48.95 o 
  10   2  18        2.86       24.90     48.65 o 
  11   2  18       19.38        5.15     53.02 o 
  12   2  18       10.86       34.32     64.34 o 
   1   3  18       12.35       43.68     37.48 o 
   2   3  18       20.33       69.54     41.69 o 
   3   3  18        7.16       33.15     38.49 o 
   4   3  18       44.49       80.93     42.53 o 
   5   3  18        6.40       35.34     37.66 o 
   6   3  18        1.92        1.70     46.89 o 
   7   3  18        3.95      -15.68     41.97 o 
   8   3  18       13.13       36.57     54.88 o 
   9   3  18        1.79       -3.03     54.94 o 
  10   3  18        4.47      -58.00     50.46 o 
  11   3  18        1.44      -45.23     57.43 o 
  12   3  18        6.73       12.40     48.23 o 
   0   4  18       55.04      107.63     70.02 o 
   1   4  18       23.05       93.17     41.40 o 
   2   4  18       64.78       71.71     34.19 o 
   3   4  18       63.49       67.73     37.20 o 
   4   4  18        2.63       30.67     46.08 o 
   5   4  18       46.75       37.64     45.19 o 
   6   4  18        8.39       62.33     52.04 o 
   7   4  18        7.35       16.79     53.46 o 
   8   4  18       15.55      -37.95     54.20 o 
   9   4  18        2.72      -14.19     56.04 o 
  10   4  18        3.35        9.79     59.58 o 
  11   4  18        1.19        1.99     55.34 o 
   1   5  18        1.04       36.78     41.79 o 
   2   5  18       37.32       -1.03     46.36 o 
   3   5  18        3.51       37.00     47.29 o 
   4   5  18        6.20       72.02     48.72 o 
   5   5  18        3.48      -10.73     43.51 o 
   6   5  18       10.31       12.55     45.33 o 
   7   5  18       17.86       14.57     48.10 o 
   8   5  18        0.10       15.56     46.52 o 
   9   5  18       27.78       60.21     53.89 o 
  10   5  18       78.05       -5.01     54.01 o 
   0   6  18        9.90       58.82     66.34 o 
   1   6  18        0.46      -33.86     41.80 o 
   2   6  18       18.12       23.23     43.05 o 
   3   6  18        2.30      -12.66     40.93 o 
   4   6  18       15.82       39.88     45.72 o 
   5   6  18       59.34       77.44     42.91 o 
   6   6  18       46.53       84.87     46.02 o 
   7   6  18       71.85       64.29     50.52 o 
   8   6  18       11.28       28.42     51.05 o 
   9   6  18       16.58      -28.91     49.88 o 
   1   7  18        7.69       52.95     47.52 o 
   2   7  18       13.24       71.18     49.23 o 
   3   7  18        2.15       -3.21     40.34 o 
   4   7  18        5.99       45.01     47.77 o 
   5   7  18        0.78      -11.46     40.09 o 
   6   7  18       13.53       48.18     44.60 o 
   0   8  18       18.76       86.95     67.21 o 
   1   8  18        4.91       66.91     73.90 o 
   2   8  18       18.05       23.66     51.72 o 
   3   8  18        1.35       87.98     49.75 o 
   2   0  19      315.16      438.92     78.04 o 
   4   0  19      141.19      168.41     68.48 o 
   6   0  19       19.23       94.22     58.90 o 
   8   0  19       16.66       87.60     58.40 o 
  10   0  19       13.15       -7.83     64.05 o 
   0   1  19      463.52      479.44     62.55 o 
   1   1  19       11.52       61.23     38.53 o 
   2   1  19      117.17      103.77     35.98 o 
   3   1  19      130.84      159.35     43.31 o 
   4   1  19       27.81        3.20     33.74 o 
   5   1  19       43.01       55.75     43.71 o 
   6   1  19       38.61      104.73     40.96 o 
   7   1  19       26.11       25.65     42.09 o 
   8   1  19        8.81       22.30     46.64 o 
   9   1  19        5.28       24.26     44.44 o 
  10   1  19        5.16        4.81     41.08 o 
  11   1  19        5.22       28.21     46.99 o 
   1   2  19       38.79       80.44     33.84 o 
   2   2  19        2.00       34.43     41.41 o 
   3   2  19        8.24       62.70     37.67 o 
   4   2  19       13.46       40.86     34.23 o 
   5   2  19       14.03       44.71     42.47 o 
   6   2  19       49.13       63.98     38.64 o 
   7   2  19        7.23        3.78     42.85 o 
   8   2  19        2.43       20.68     45.33 o 
   9   2  19        4.90       88.40     46.11 o 
  10   2  19       21.22       72.41     55.55 o 
   0   3  19      190.70      172.47     52.52 o 
   1   3  19       15.62       43.49     34.50 o 
   2   3  19       21.02       66.59     37.28 o 
   3   3  19        4.71       94.65     38.34 o 
   4   3  19       22.82       22.46     36.67 o 
   5   3  19      101.38      104.95     41.14 o 
   6   3  19        1.71        0.05     49.02 o 
   7   3  19       15.90       26.17     51.07 o 
   8   3  19        0.40        6.64     48.48 o 
   9   3  19        1.78        7.27     46.54 o 
  10   3  19        0.39      -46.77     49.91 o 
   1   4  19       18.19       31.98     40.47 o 
   2   4  19        1.33       14.11     34.14 o 
   3   4  19       11.06       41.14     43.48 o 
   4   4  19        5.22       37.69     45.44 o 
   5   4  19       25.56       11.60     44.49 o 
   6   4  19        7.49       20.95     49.00 o 
   7   4  19       18.62       81.43     50.54 o 
   8   4  19        9.81      -15.24     50.20 o 
   9   4  19        5.47        0.42     45.66 o 
   0   5  19       34.36       50.95     58.71 o 
   1   5  19        0.64       -0.39     42.92 o 
   2   5  19        3.76       84.07     41.79 o 
   3   5  19        0.61       -2.33     45.51 o 
   4   5  19       43.16       51.74     47.01 o 
   5   5  19       43.08       22.18     43.09 o 
   6   5  19        6.74       65.43     59.76 o 
   7   5  19       18.03       90.30     52.28 o 
   8   5  19       21.41       14.70     53.77 o 
   1   6  19        6.69       19.49     42.21 o 
   2   6  19        5.11       -7.41     40.09 o 
   3   6  19        1.99       64.53     44.88 o 
   4   6  19        0.67        1.33     40.50 o 
   5   6  19        0.99       27.65     43.87 o 
   6   6  19        3.56       29.02     39.78 o 
   0   7  19       33.73       97.10     73.65 o 
   1   7  19       17.15       41.70     43.48 o 
   0   0  20      212.83      273.86     85.35 o 
   2   0  20       35.81       81.65     47.75 o 
   4   0  20      464.17      467.60    103.61 o 
   6   0  20       46.88       67.13     56.16 o 
   8   0  20       73.47      126.20     69.43 o 
   1   1  20       73.87       91.80     34.44 o 
   2   1  20       25.26       56.31     32.23 o 
   3   1  20       66.79      101.69     41.70 o 
   4   1  20        1.26       -8.39     36.13 o 
   5   1  20       27.07       65.98     45.01 o 
   6   1  20        7.39       20.41     38.48 o 
   7   1  20       21.35       62.42     38.24 o 
   8   1  20        8.00       -7.58     44.21 o 
   0   2  20      234.58      194.65     51.79 o 
   1   2  20       16.58       66.13     36.20 o 
   2   2  20       30.62       45.55     35.03 o 
   3   2  20        3.66       50.06     37.27 o 
   4   2  20       21.21       37.68     35.17 o 
   5   2  20        1.49       56.70     41.04 o 
   6   2  20       35.41       34.96     43.10 o 
   7   2  20        3.28       -8.49     42.32 o 
   8   2  20        4.70       27.33     40.21 o 
   1   3  20        3.12       48.54     34.70 o 
   2   3  20       71.44       41.35     38.82 o 
   3   3  20       34.51       55.99     35.88 o 
   4   3  20        3.63       40.93     38.75 o 
   5   3  20        2.92       17.95     51.18 o 
   6   3  20        9.18       31.16     49.60 o 
   7   3  20        2.91       40.13     48.11 o 
   0   4  20        9.23       39.48     59.83 o 
   1   4  20        5.75       35.01     35.59 o 
   2   4  20        5.59       34.64     46.53 o 
   3   4  20       11.29       49.16     44.01 o 
   4   4  20       10.48       22.94     43.41 o 
   5   4  20        5.22       18.27     43.52 o 
   6   4  20        3.96       94.19     52.83 o 
   1   5  20        4.08       41.24     43.04 o 
   2   5  20        2.51       24.60     42.36 o 
   3   5  20        1.98        3.75     43.49 o 
   4   5  20        6.11       -9.72     40.23 o 
   2   0  21       32.07      109.21     49.20 o 
   4   0  21      375.17      299.89    117.52 o 
   0   1  21       10.78       36.37     54.71 o 
   1   1  21        7.95       35.23     32.82 o 
   2   1  21        9.58       25.83     38.26 o 
   3   1  21       82.53      121.31     36.06 o 
   4   1  21       21.29       36.12     36.99 o 
   5   1  21        3.74       10.79     39.41 o 
   1   2  21       33.44       58.52     34.09 o 
   2   2  21        6.33       56.86     33.96 o 
   3   2  21       27.65      116.68     39.65 o 
   4   2  21       45.77      102.94     35.13 o 
   0   3  21        6.75       23.78     50.82 o 
   1   3  21        1.50       84.16     39.98 o 
   2   3  21        1.48       19.85     35.35 o 
   3   3  21       18.12       85.80     41.94 o 
                                                 
